# Supplementary material for: FASCAPLYSIN as a Specific Inhibitor for CDK4: Insights from Molecular Modelling
Source: PLoS One. 2012 Aug 14;7(8):e42612. doi: 10.1371/journal.pone.0042612 (PMC3419161; doi:10.1371/journal.pone.0042612)
Supplement: File S1 — PDB-file for the CDK4 hybrid model. The model was generated as described in the methods section. (PDB) [file pone.0042612.s001.pdb]

ATOM      1  N   MET     1     -20.811 188.406  98.897  1.00144.81           N  
ATOM      2  CA  MET     1     -19.427 187.892  98.820  1.00144.81           C  
ATOM      3  C   MET     1     -18.563 188.451  99.900  1.00144.81           C  
ATOM      4  O   MET     1     -19.034 189.161 100.788  1.00144.81           O  
ATOM      5  CB  MET     1     -18.798 188.213  97.449  1.00144.81           C  
ATOM      6  CG  MET     1     -18.813 189.697  97.070  1.00144.81           C  
ATOM      7  SD  MET     1     -20.447 190.341  96.595  1.00144.81           S  
ATOM      8  CE  MET     1     -19.835 191.920  95.940  1.00144.81           C  
ATOM      9  N   ALA     2     -17.261 188.116  99.851  1.00170.18           N  
ATOM     10  CA  ALA     2     -16.334 188.573 100.841  1.00170.18           C  
ATOM     11  C   ALA     2     -16.069 190.016 100.581  1.00170.18           C  
ATOM     12  O   ALA     2     -16.350 190.526  99.498  1.00170.18           O  
ATOM     13  CB  ALA     2     -14.985 187.834 100.815  1.00170.18           C  
ATOM     14  N   THR     3     -15.537 190.719 101.596  1.00212.05           N  
ATOM     15  CA  THR     3     -15.267 192.111 101.421  1.00212.05           C  
ATOM     16  C   THR     3     -14.186 192.203 100.420  1.00212.05           C  
ATOM     17  O   THR     3     -13.266 191.385 100.532  1.00212.05           O  
ATOM     18  CB  THR     3     -14.784 192.792 102.670  1.00212.05           C  
ATOM     19  CG2 THR     3     -15.841 192.608 103.773  1.00212.05           C  
ATOM     20  OG1 THR     3     -13.545 192.235 103.084  1.00212.05           O  
ATOM     21  N   SER     4     -14.312 193.188  99.458  1.00271.49           N  
ATOM     22  CA  SER     4     -13.325 193.488  98.441  1.00271.49           C  
ATOM     23  C   SER     4     -12.151 193.406  99.295  1.00271.49           C  
ATOM     24  O   SER     4     -12.146 194.031 100.356  1.00271.49           O  
ATOM     25  CB  SER     4     -13.440 194.892  97.818  1.00271.49           C  
ATOM     26  OG  SER     4     -13.188 195.898  98.786  1.00271.49           O  
ATOM     27  N   ARG     5     -11.260 192.462  98.931  1.00263.34           N  
ATOM     28  CA  ARG     5     -10.284 192.012  99.869  1.00263.34           C  
ATOM     29  C   ARG     5      -9.568 193.180 100.388  1.00263.34           C  
ATOM     30  O   ARG     5      -8.767 193.801  99.699  1.00263.34           O  
ATOM     31  CB  ARG     5      -9.264 191.013  99.301  1.00263.34           C  
ATOM     32  CG  ARG     5      -9.891 189.652  99.002  1.00263.34           C  
ATOM     33  CD  ARG     5     -10.936 189.241 100.044  1.00263.34           C  
ATOM     34  NE  ARG     5     -10.270 189.230 101.377  1.00263.34           N  
ATOM     35  CZ  ARG     5     -10.993 189.488 102.508  1.00263.34           C  
ATOM     36  NH1 ARG     5     -12.329 189.762 102.426  1.00263.34           N1+
ATOM     37  NH2 ARG     5     -10.374 189.475 103.724  1.00263.34           N  
ATOM     38  N   TYR     6      -9.853 193.485 101.662  1.00186.91           N  
ATOM     39  CA  TYR     6      -9.259 194.634 102.250  1.00186.91           C  
ATOM     40  C   TYR     6      -8.158 194.097 103.085  1.00186.91           C  
ATOM     41  O   TYR     6      -8.317 193.086 103.768  1.00186.91           O  
ATOM     42  CB  TYR     6     -10.166 195.408 103.228  1.00186.91           C  
ATOM     43  CG  TYR     6     -11.372 195.962 102.541  1.00186.91           C  
ATOM     44  CD1 TYR     6     -11.303 197.093 101.761  1.00186.91           C  
ATOM     45  CD2 TYR     6     -12.597 195.358 102.710  1.00186.91           C  
ATOM     46  CE1 TYR     6     -12.429 197.595 101.147  1.00186.91           C  
ATOM     47  CE2 TYR     6     -13.724 195.853 102.098  1.00186.91           C  
ATOM     48  CZ  TYR     6     -13.644 196.975 101.313  1.00186.91           C  
ATOM     49  OH  TYR     6     -14.801 197.485 100.685  1.00186.91           O  
ATOM     50  N   GLU     7      -6.983 194.738 102.996  1.00 69.87           N  
ATOM     51  CA  GLU     7      -5.894 194.295 103.801  1.00 69.87           C  
ATOM     52  C   GLU     7      -5.588 195.389 104.757  1.00 69.87           C  
ATOM     53  O   GLU     7      -5.472 196.556 104.386  1.00 69.87           O  
ATOM     54  CB  GLU     7      -4.619 194.003 103.004  1.00 69.87           C  
ATOM     55  CG  GLU     7      -4.764 192.771 102.117  1.00 69.87           C  
ATOM     56  CD  GLU     7      -3.453 192.598 101.380  1.00 69.87           C  
ATOM     57  OE1 GLU     7      -2.397 192.507 102.060  1.00 69.87           O  
ATOM     58  OE2 GLU     7      -3.492 192.566 100.122  1.00 69.87           O1-
ATOM     59  N   PRO     8      -5.484 194.999 105.995  1.00131.10           N  
ATOM     60  CA  PRO     8      -5.227 195.965 107.023  1.00131.10           C  
ATOM     61  C   PRO     8      -3.854 196.549 106.995  1.00131.10           C  
ATOM     62  O   PRO     8      -2.890 195.811 106.807  1.00131.10           O  
ATOM     63  CB  PRO     8      -5.580 195.285 108.342  1.00131.10           C  
ATOM     64  CG  PRO     8      -6.662 194.268 107.938  1.00131.10           C  
ATOM     65  CD  PRO     8      -6.321 193.912 106.482  1.00131.10           C  
ATOM     66  N   VAL     9      -3.774 197.891 107.067  1.00 91.73           N  
ATOM     67  CA  VAL     9      -2.560 198.638 107.202  1.00 91.73           C  
ATOM     68  C   VAL     9      -2.130 198.703 108.645  1.00 91.73           C  
ATOM     69  O   VAL     9      -0.966 198.475 108.961  1.00 91.73           O  
ATOM     70  CB  VAL     9      -2.720 200.034 106.680  1.00 91.73           C  
ATOM     71  CG1 VAL     9      -1.399 200.800 106.856  1.00 91.73           C  
ATOM     72  CG2 VAL     9      -3.191 199.931 105.219  1.00 91.73           C  
ATOM     73  N   ALA    10      -3.072 199.010 109.570  1.00 63.51           N  
ATOM     74  CA  ALA    10      -2.694 199.182 110.950  1.00 63.51           C  
ATOM     75  C   ALA    10      -3.927 199.258 111.799  1.00 63.51           C  
ATOM     76  O   ALA    10      -5.040 199.324 111.283  1.00 63.51           O  
ATOM     77  CB  ALA    10      -1.908 200.478 111.205  1.00 63.51           C  
ATOM     78  N   GLU    11      -3.751 199.219 113.141  1.00117.50           N  
ATOM     79  CA  GLU    11      -4.865 199.335 114.042  1.00117.50           C  
ATOM     80  C   GLU    11      -4.906 200.740 114.540  1.00117.50           C  
ATOM     81  O   GLU    11      -4.080 201.153 115.351  1.00117.50           O  
ATOM     82  CB  GLU    11      -4.781 198.448 115.298  1.00117.50           C  
ATOM     83  CG  GLU    11      -5.227 197.002 115.093  1.00117.50           C  
ATOM     84  CD  GLU    11      -5.049 196.282 116.422  1.00117.50           C  
ATOM     85  OE1 GLU    11      -3.892 195.885 116.723  1.00117.50           O  
ATOM     86  OE2 GLU    11      -6.060 196.121 117.157  1.00117.50           O1-
ATOM     87  N   ILE    12      -5.878 201.515 114.036  1.00164.48           N  
ATOM     88  CA  ILE    12      -6.072 202.878 114.428  1.00164.48           C  
ATOM     89  C   ILE    12      -6.595 202.994 115.832  1.00164.48           C  
ATOM     90  O   ILE    12      -6.213 203.919 116.546  1.00164.48           O  
ATOM     91  CB  ILE    12      -6.881 203.652 113.428  1.00164.48           C  
ATOM     92  CG1 ILE    12      -8.220 202.973 113.142  1.00164.48           C  
ATOM     93  CG2 ILE    12      -6.014 203.847 112.175  1.00164.48           C  
ATOM     94  CD1 ILE    12      -9.066 203.746 112.137  1.00164.48           C  
ATOM     95  N   GLY    13      -7.497 202.091 116.278  1.00 84.59           N  
ATOM     96  CA  GLY    13      -7.966 202.223 117.630  1.00 84.59           C  
ATOM     97  C   GLY    13      -8.593 200.937 118.063  1.00 84.59           C  
ATOM     98  O   GLY    13      -9.009 200.117 117.248  1.00 84.59           O  
ATOM     99  N   VAL    14      -8.679 200.737 119.391  1.00373.87           N  
ATOM    100  CA  VAL    14      -9.266 199.548 119.931  1.00373.87           C  
ATOM    101  C   VAL    14     -10.119 199.972 121.072  1.00373.87           C  
ATOM    102  O   VAL    14     -10.020 201.092 121.570  1.00373.87           O  
ATOM    103  CB  VAL    14      -8.259 198.566 120.462  1.00373.87           C  
ATOM    104  CG1 VAL    14      -7.466 197.957 119.299  1.00373.87           C  
ATOM    105  CG2 VAL    14      -7.344 199.317 121.433  1.00373.87           C  
ATOM    106  N   GLY    15     -11.014 199.076 121.506  1.00314.17           N  
ATOM    107  CA  GLY    15     -11.865 199.416 122.602  1.00314.17           C  
ATOM    108  C   GLY    15     -12.809 198.277 122.765  1.00314.17           C  
ATOM    109  O   GLY    15     -12.700 197.262 122.082  1.00314.17           O  
ATOM    110  N   ALA    16     -13.777 198.436 123.680  1.00469.38           N  
ATOM    111  CA  ALA    16     -14.706 197.389 123.974  1.00469.38           C  
ATOM    112  C   ALA    16     -15.528 197.062 122.756  1.00469.38           C  
ATOM    113  O   ALA    16     -15.759 195.888 122.489  1.00469.38           O  
ATOM    114  CB  ALA    16     -15.687 197.755 125.101  1.00469.38           C  
ATOM    115  N   TYR    17     -15.975 198.065 121.969  1.00469.87           N  
ATOM    116  CA  TYR    17     -16.846 197.805 120.845  1.00469.87           C  
ATOM    117  C   TYR    17     -16.111 196.948 119.877  1.00469.87           C  
ATOM    118  O   TYR    17     -16.707 196.061 119.272  1.00469.87           O  
ATOM    119  CB  TYR    17     -17.261 199.057 120.032  1.00469.87           C  
ATOM    120  CG  TYR    17     -18.084 200.045 120.803  1.00469.87           C  
ATOM    121  CD1 TYR    17     -19.374 199.752 121.184  1.00469.87           C  
ATOM    122  CD2 TYR    17     -17.566 201.274 121.157  1.00469.87           C  
ATOM    123  CE1 TYR    17     -20.130 200.668 121.885  1.00469.87           C  
ATOM    124  CE2 TYR    17     -18.317 202.194 121.856  1.00469.87           C  
ATOM    125  CZ  TYR    17     -19.606 201.896 122.222  1.00469.87           C  
ATOM    126  OH  TYR    17     -20.379 202.839 122.938  1.00469.87           O  
ATOM    127  N   GLY    18     -14.808 197.233 119.669  1.00140.12           N  
ATOM    128  CA  GLY    18     -14.020 196.435 118.781  1.00140.12           C  
ATOM    129  C   GLY    18     -12.840 197.253 118.352  1.00140.12           C  
ATOM    130  O   GLY    18     -12.688 198.410 118.741  1.00140.12           O  
ATOM    131  N   THR    19     -11.959 196.673 117.516  1.00224.15           N  
ATOM    132  CA  THR    19     -10.840 197.443 117.079  1.00224.15           C  
ATOM    133  C   THR    19     -11.124 197.897 115.695  1.00224.15           C  
ATOM    134  O   THR    19     -11.774 197.205 114.914  1.00224.15           O  
ATOM    135  CB  THR    19      -9.539 196.701 117.036  1.00224.15           C  
ATOM    136  CG2 THR    19      -9.606 195.622 115.946  1.00224.15           C  
ATOM    137  OG1 THR    19      -8.489 197.609 116.741  1.00224.15           O  
ATOM    138  N   VAL    20     -10.661 199.113 115.365  1.00151.56           N  
ATOM    139  CA  VAL    20     -10.879 199.587 114.041  1.00151.56           C  
ATOM    140  C   VAL    20      -9.560 199.526 113.337  1.00151.56           C  
ATOM    141  O   VAL    20      -8.542 199.990 113.853  1.00151.56           O  
ATOM    142  CB  VAL    20     -11.448 200.977 114.013  1.00151.56           C  
ATOM    143  CG1 VAL    20     -10.477 201.931 114.723  1.00151.56           C  
ATOM    144  CG2 VAL    20     -11.776 201.353 112.561  1.00151.56           C  
ATOM    145  N   TYR    21      -9.552 198.922 112.128  1.00 96.50           N  
ATOM    146  CA  TYR    21      -8.336 198.731 111.391  1.00 96.50           C  
ATOM    147  C   TYR    21      -8.385 199.583 110.168  1.00 96.50           C  
ATOM    148  O   TYR    21      -9.439 199.753 109.557  1.00 96.50           O  
ATOM    149  CB  TYR    21      -8.133 197.315 110.812  1.00 96.50           C  
ATOM    150  CG  TYR    21      -8.074 196.268 111.870  1.00 96.50           C  
ATOM    151  CD1 TYR    21      -6.905 196.011 112.548  1.00 96.50           C  
ATOM    152  CD2 TYR    21      -9.194 195.534 112.183  1.00 96.50           C  
ATOM    153  CE1 TYR    21      -6.853 195.038 113.517  1.00 96.50           C  
ATOM    154  CE2 TYR    21      -9.149 194.558 113.151  1.00 96.50           C  
ATOM    155  CZ  TYR    21      -7.976 194.308 113.820  1.00 96.50           C  
ATOM    156  OH  TYR    21      -7.925 193.307 114.813  1.00 96.50           O  
ATOM    157  N   LYS    22      -7.230 200.176 109.812  1.00 69.95           N  
ATOM    158  CA  LYS    22      -7.115 200.899 108.581  1.00 69.95           C  
ATOM    159  C   LYS    22      -6.842 199.850 107.542  1.00 69.95           C  
ATOM    160  O   LYS    22      -6.068 198.928 107.792  1.00 69.95           O  
ATOM    161  CB  LYS    22      -5.940 201.893 108.596  1.00 69.95           C  
ATOM    162  CG  LYS    22      -5.765 202.700 107.311  1.00 69.95           C  
ATOM    163  CD  LYS    22      -4.809 203.883 107.478  1.00 69.95           C  
ATOM    164  CE  LYS    22      -4.488 204.609 106.170  1.00 69.95           C  
ATOM    165  NZ  LYS    22      -3.567 205.739 106.435  1.00 69.95           N1+
ATOM    166  N   ALA    23      -7.480 199.946 106.354  1.00 47.33           N  
ATOM    167  CA  ALA    23      -7.285 198.951 105.335  1.00 47.33           C  
ATOM    168  C   ALA    23      -7.317 199.639 104.006  1.00 47.33           C  
ATOM    169  O   ALA    23      -7.734 200.792 103.904  1.00 47.33           O  
ATOM    170  CB  ALA    23      -8.383 197.875 105.317  1.00 47.33           C  
ATOM    171  N   ARG    24      -6.847 198.955 102.941  1.00180.79           N  
ATOM    172  CA  ARG    24      -6.862 199.602 101.661  1.00180.79           C  
ATOM    173  C   ARG    24      -7.702 198.809 100.713  1.00180.79           C  
ATOM    174  O   ARG    24      -7.701 197.580 100.730  1.00180.79           O  
ATOM    175  CB  ARG    24      -5.471 199.784 101.034  1.00180.79           C  
ATOM    176  CG  ARG    24      -5.500 200.644  99.769  1.00180.79           C  
ATOM    177  CD  ARG    24      -4.114 201.058  99.273  1.00180.79           C  
ATOM    178  NE  ARG    24      -3.515 199.887  98.577  1.00180.79           N  
ATOM    179  CZ  ARG    24      -2.324 200.019  97.924  1.00180.79           C  
ATOM    180  NH1 ARG    24      -1.677 201.221  97.919  1.00180.79           N1+
ATOM    181  NH2 ARG    24      -1.782 198.948  97.277  1.00180.79           N  
ATOM    182  N   ASP    25      -8.449 199.529  99.854  1.00 75.87           N  
ATOM    183  CA  ASP    25      -9.325 198.931  98.884  1.00 75.87           C  
ATOM    184  C   ASP    25      -8.491 198.644  97.676  1.00 75.87           C  
ATOM    185  O   ASP    25      -7.933 199.551  97.065  1.00 75.87           O  
ATOM    186  CB  ASP    25     -10.458 199.889  98.474  1.00 75.87           C  
ATOM    187  CG  ASP    25     -11.515 199.121  97.699  1.00 75.87           C  
ATOM    188  OD1 ASP    25     -11.271 197.931  97.368  1.00 75.87           O  
ATOM    189  OD2 ASP    25     -12.589 199.723  97.429  1.00 75.87           O1-
ATOM    190  N   PRO    26      -8.362 197.402  97.313  1.00126.73           N  
ATOM    191  CA  PRO    26      -7.516 197.103  96.195  1.00126.73           C  
ATOM    192  C   PRO    26      -7.927 197.653  94.865  1.00126.73           C  
ATOM    193  O   PRO    26      -7.037 197.973  94.076  1.00126.73           O  
ATOM    194  CB  PRO    26      -7.301 195.595  96.219  1.00126.73           C  
ATOM    195  CG  PRO    26      -7.401 195.263  97.717  1.00126.73           C  
ATOM    196  CD  PRO    26      -8.359 196.324  98.288  1.00126.73           C  
ATOM    197  N   HIS    27      -9.234 197.698  94.542  1.00 81.48           N  
ATOM    198  CA  HIS    27      -9.600 198.259  93.272  1.00 81.48           C  
ATOM    199  C   HIS    27      -9.541 199.758  93.295  1.00 81.48           C  
ATOM    200  O   HIS    27      -8.975 200.380  92.395  1.00 81.48           O  
ATOM    201  CB  HIS    27     -10.981 197.804  92.752  1.00 81.48           C  
ATOM    202  CG  HIS    27     -12.147 198.045  93.666  1.00 81.48           C  
ATOM    203  CD2 HIS    27     -12.979 199.118  93.764  1.00 81.48           C  
ATOM    204  ND1 HIS    27     -12.607 197.129  94.587  1.00 81.48           N  
ATOM    205  CE1 HIS    27     -13.686 197.688  95.189  1.00 81.48           C  
ATOM    206  NE2 HIS    27     -13.951 198.896  94.723  1.00 81.48           N  
ATOM    207  N   SER    28     -10.138 200.371  94.339  1.00 50.61           N  
ATOM    208  CA  SER    28     -10.246 201.797  94.476  1.00 50.61           C  
ATOM    209  C   SER    28      -8.916 202.404  94.790  1.00 50.61           C  
ATOM    210  O   SER    28      -8.546 203.439  94.240  1.00 50.61           O  
ATOM    211  CB  SER    28     -11.230 202.193  95.590  1.00 50.61           C  
ATOM    212  OG  SER    28     -11.316 203.605  95.692  1.00 50.61           O  
ATOM    213  N   GLY    29      -8.161 201.770  95.702  1.00 23.49           N  
ATOM    214  CA  GLY    29      -6.865 202.251  96.072  1.00 23.49           C  
ATOM    215  C   GLY    29      -7.011 203.136  97.270  1.00 23.49           C  
ATOM    216  O   GLY    29      -6.023 203.505  97.905  1.00 23.49           O  
ATOM    217  N   HIS    30      -8.258 203.496  97.620  1.00 57.22           N  
ATOM    218  CA  HIS    30      -8.467 204.368  98.737  1.00 57.22           C  
ATOM    219  C   HIS    30      -8.400 203.604 100.020  1.00 57.22           C  
ATOM    220  O   HIS    30      -8.640 202.398 100.067  1.00 57.22           O  
ATOM    221  CB  HIS    30      -9.807 205.123  98.694  1.00 57.22           C  
ATOM    222  CG  HIS    30      -9.824 206.205  97.654  1.00 57.22           C  
ATOM    223  CD2 HIS    30     -10.293 206.197  96.376  1.00 57.22           C  
ATOM    224  ND1 HIS    30      -9.322 207.470  97.863  1.00 57.22           N  
ATOM    225  CE1 HIS    30      -9.509 208.160  96.711  1.00 57.22           C  
ATOM    226  NE2 HIS    30     -10.095 207.429  95.779  1.00 57.22           N  
ATOM    227  N   PHE    31      -8.027 204.319 101.102  1.00 75.24           N  
ATOM    228  CA  PHE    31      -7.952 203.744 102.414  1.00 75.24           C  
ATOM    229  C   PHE    31      -9.321 203.776 103.019  1.00 75.24           C  
ATOM    230  O   PHE    31     -10.149 204.614 102.668  1.00 75.24           O  
ATOM    231  CB  PHE    31      -7.029 204.497 103.390  1.00 75.24           C  
ATOM    232  CG  PHE    31      -5.613 204.250 103.004  1.00 75.24           C  
ATOM    233  CD1 PHE    31      -4.965 205.076 102.115  1.00 75.24           C  
ATOM    234  CD2 PHE    31      -4.931 203.181 103.539  1.00 75.24           C  
ATOM    235  CE1 PHE    31      -3.656 204.838 101.769  1.00 75.24           C  
ATOM    236  CE2 PHE    31      -3.623 202.938 103.197  1.00 75.24           C  
ATOM    237  CZ  PHE    31      -2.983 203.768 102.310  1.00 75.24           C  
ATOM    238  N   VAL    32      -9.592 202.828 103.941  1.00125.39           N  
ATOM    239  CA  VAL    32     -10.860 202.763 104.612  1.00125.39           C  
ATOM    240  C   VAL    32     -10.636 202.381 106.043  1.00125.39           C  
ATOM    241  O   VAL    32      -9.569 201.887 106.407  1.00125.39           O  
ATOM    242  CB  VAL    32     -11.800 201.741 104.041  1.00125.39           C  
ATOM    243  CG1 VAL    32     -12.255 202.196 102.650  1.00125.39           C  
ATOM    244  CG2 VAL    32     -11.073 200.388 104.015  1.00125.39           C  
ATOM    245  N   ALA    33     -11.650 202.635 106.900  1.00 65.17           N  
ATOM    246  CA  ALA    33     -11.585 202.250 108.285  1.00 65.17           C  
ATOM    247  C   ALA    33     -12.547 201.109 108.460  1.00 65.17           C  
ATOM    248  O   ALA    33     -13.726 201.221 108.129  1.00 65.17           O  
ATOM    249  CB  ALA    33     -12.020 203.365 109.251  1.00 65.17           C  
ATOM    250  N   LEU    34     -12.065 199.973 109.007  1.00 94.06           N  
ATOM    251  CA  LEU    34     -12.905 198.815 109.140  1.00 94.06           C  
ATOM    252  C   LEU    34     -13.183 198.532 110.589  1.00 94.06           C  
ATOM    253  O   LEU    34     -12.295 198.627 111.436  1.00 94.06           O  
ATOM    254  CB  LEU    34     -12.269 197.527 108.587  1.00 94.06           C  
ATOM    255  CG  LEU    34     -12.031 197.515 107.066  1.00 94.06           C  
ATOM    256  CD1 LEU    34     -11.393 196.187 106.627  1.00 94.06           C  
ATOM    257  CD2 LEU    34     -13.318 197.828 106.290  1.00 94.06           C  
ATOM    258  N   LYS    35     -14.455 198.190 110.901  1.00134.20           N  
ATOM    259  CA  LYS    35     -14.868 197.742 112.211  1.00134.20           C  
ATOM    260  C   LYS    35     -15.466 196.367 112.008  1.00134.20           C  
ATOM    261  O   LYS    35     -16.220 196.160 111.061  1.00134.20           O  
ATOM    262  CB  LYS    35     -16.004 198.547 112.872  1.00134.20           C  
ATOM    263  CG  LYS    35     -15.616 199.843 113.586  1.00134.20           C  
ATOM    264  CD  LYS    35     -16.848 200.611 114.088  1.00134.20           C  
ATOM    265  CE  LYS    35     -16.539 201.836 114.951  1.00134.20           C  
ATOM    266  NZ  LYS    35     -17.804 202.486 115.365  1.00134.20           N1+
ATOM    267  N   SER    36     -15.175 195.385 112.897  1.00129.20           N  
ATOM    268  CA  SER    36     -15.698 194.048 112.701  1.00129.20           C  
ATOM    269  C   SER    36     -16.488 193.614 113.906  1.00129.20           C  
ATOM    270  O   SER    36     -16.175 193.989 115.036  1.00129.20           O  
ATOM    271  CB  SER    36     -14.602 192.993 112.468  1.00129.20           C  
ATOM    272  OG  SER    36     -13.962 193.221 111.222  1.00129.20           O  
ATOM    273  N   VAL    37     -17.554 192.805 113.675  1.00200.35           N  
ATOM    274  CA  VAL    37     -18.386 192.299 114.739  1.00200.35           C  
ATOM    275  C   VAL    37     -18.650 190.831 114.487  1.00200.35           C  
ATOM    276  O   VAL    37     -18.789 190.405 113.343  1.00200.35           O  
ATOM    277  CB  VAL    37     -19.748 192.930 114.791  1.00200.35           C  
ATOM    278  CG1 VAL    37     -19.599 194.445 114.982  1.00200.35           C  
ATOM    279  CG2 VAL    37     -20.520 192.528 113.523  1.00200.35           C  
ATOM    280  N   ARG    38     -18.747 190.009 115.557  1.00193.26           N  
ATOM    281  CA  ARG    38     -19.031 188.603 115.401  1.00193.26           C  
ATOM    282  C   ARG    38     -20.422 188.431 115.931  1.00193.26           C  
ATOM    283  O   ARG    38     -20.747 188.937 117.002  1.00193.26           O  
ATOM    284  CB  ARG    38     -18.117 187.717 116.262  1.00193.26           C  
ATOM    285  CG  ARG    38     -17.893 186.313 115.704  1.00193.26           C  
ATOM    286  CD  ARG    38     -18.932 185.878 114.673  1.00193.26           C  
ATOM    287  NE  ARG    38     -18.537 184.518 114.213  1.00193.26           N  
ATOM    288  CZ  ARG    38     -17.531 184.364 113.306  1.00193.26           C  
ATOM    289  NH1 ARG    38     -16.825 185.453 112.889  1.00193.26           N1+
ATOM    290  NH2 ARG    38     -17.227 183.122 112.828  1.00193.26           N  
ATOM    291  N   VAL    39     -21.305 187.716 115.211  1.00 99.48           N  
ATOM    292  CA  VAL    39     -22.645 187.671 115.730  1.00 99.48           C  
ATOM    293  C   VAL    39     -23.189 186.282 115.645  1.00 99.48           C  
ATOM    294  O   VAL    39     -22.796 185.536 114.759  1.00 99.48           O  
ATOM    295  CB  VAL    39     -23.580 188.545 114.952  1.00 99.48           C  
ATOM    296  CG1 VAL    39     -23.127 190.007 115.098  1.00 99.48           C  
ATOM    297  CG2 VAL    39     -23.603 188.048 113.496  1.00 99.48           C  
ATOM    298  N   PRO    40     -24.060 185.883 116.541  1.00108.07           N  
ATOM    299  CA  PRO    40     -24.688 184.592 116.430  1.00108.07           C  
ATOM    300  C   PRO    40     -25.729 184.694 115.362  1.00108.07           C  
ATOM    301  O   PRO    40     -26.357 185.746 115.255  1.00108.07           O  
ATOM    302  CB  PRO    40     -25.229 184.254 117.821  1.00108.07           C  
ATOM    303  CG  PRO    40     -25.152 185.580 118.602  1.00108.07           C  
ATOM    304  CD  PRO    40     -24.010 186.345 117.916  1.00108.07           C  
ATOM    305  N   ASN    41     -25.965 183.623 114.584  1.00 83.99           N  
ATOM    306  CA  ASN    41     -26.882 183.750 113.489  1.00 83.99           C  
ATOM    307  C   ASN    41     -28.151 183.025 113.778  1.00 83.99           C  
ATOM    308  O   ASN    41     -28.153 181.960 114.394  1.00 83.99           O  
ATOM    309  CB  ASN    41     -26.338 183.187 112.166  1.00 83.99           C  
ATOM    310  CG  ASN    41     -27.399 183.402 111.098  1.00 83.99           C  
ATOM    311  ND2 ASN    41     -27.672 182.338 110.295  1.00 83.99           N  
ATOM    312  OD1 ASN    41     -27.977 184.481 110.983  1.00 83.99           O  
ATOM    313  N   GLY    42     -29.273 183.632 113.338  1.00163.31           N  
ATOM    314  CA  GLY    42     -30.566 183.032 113.435  1.00163.31           C  
ATOM    315  C   GLY    42     -31.095 183.213 114.803  1.00163.31           C  
ATOM    316  O   GLY    42     -30.542 183.968 115.599  1.00163.31           O  
ATOM    317  N   GLY    43     -32.182 182.477 115.103  1.00245.63           N  
ATOM    318  CA  GLY    43     -32.839 182.605 116.363  1.00245.63           C  
ATOM    319  C   GLY    43     -34.003 183.504 116.130  1.00245.63           C  
ATOM    320  O   GLY    43     -34.794 183.748 117.039  1.00245.63           O  
ATOM    321  N   GLY    44     -34.126 184.012 114.888  1.00 85.44           N  
ATOM    322  CA  GLY    44     -35.237 184.836 114.509  1.00 85.44           C  
ATOM    323  C   GLY    44     -35.234 186.100 115.305  1.00 85.44           C  
ATOM    324  O   GLY    44     -34.669 187.112 114.894  1.00 85.44           O  
ATOM    325  N   GLY    45     -35.879 186.055 116.483  1.00 94.89           N  
ATOM    326  CA  GLY    45     -36.071 187.190 117.332  1.00 94.89           C  
ATOM    327  C   GLY    45     -34.749 187.774 117.703  1.00 94.89           C  
ATOM    328  O   GLY    45     -34.650 188.987 117.885  1.00 94.89           O  
ATOM    329  N   GLY    46     -33.702 186.939 117.845  1.00116.54           N  
ATOM    330  CA  GLY    46     -32.436 187.469 118.264  1.00116.54           C  
ATOM    331  C   GLY    46     -32.021 188.523 117.287  1.00116.54           C  
ATOM    332  O   GLY    46     -31.603 189.609 117.684  1.00116.54           O  
ATOM    333  N   GLY    47     -32.124 188.234 115.978  1.00255.84           N  
ATOM    334  CA  GLY    47     -31.834 189.252 115.009  1.00255.84           C  
ATOM    335  C   GLY    47     -30.412 189.104 114.588  1.00255.84           C  
ATOM    336  O   GLY    47     -30.067 189.337 113.431  1.00255.84           O  
ATOM    337  N   GLY    48     -29.547 188.720 115.542  1.00193.32           N  
ATOM    338  CA  GLY    48     -28.183 188.421 115.247  1.00193.32           C  
ATOM    339  C   GLY    48     -27.316 189.641 115.137  1.00193.32           C  
ATOM    340  O   GLY    48     -26.143 189.503 114.807  1.00193.32           O  
ATOM    341  N   LEU    49     -27.824 190.863 115.389  1.00169.98           N  
ATOM    342  CA  LEU    49     -26.934 191.992 115.276  1.00169.98           C  
ATOM    343  C   LEU    49     -27.024 192.805 116.528  1.00169.98           C  
ATOM    344  O   LEU    49     -28.077 192.913 117.155  1.00169.98           O  
ATOM    345  CB  LEU    49     -27.277 192.954 114.122  1.00169.98           C  
ATOM    346  CG  LEU    49     -27.139 192.338 112.718  1.00169.98           C  
ATOM    347  CD1 LEU    49     -28.171 191.222 112.491  1.00169.98           C  
ATOM    348  CD2 LEU    49     -27.184 193.424 111.630  1.00169.98           C  
ATOM    349  N   PRO    50     -25.914 193.390 116.897  1.00104.96           N  
ATOM    350  CA  PRO    50     -25.909 194.239 118.056  1.00104.96           C  
ATOM    351  C   PRO    50     -26.703 195.474 117.774  1.00104.96           C  
ATOM    352  O   PRO    50     -26.737 195.925 116.631  1.00104.96           O  
ATOM    353  CB  PRO    50     -24.440 194.491 118.381  1.00104.96           C  
ATOM    354  CG  PRO    50     -23.740 193.223 117.857  1.00104.96           C  
ATOM    355  CD  PRO    50     -24.628 192.744 116.694  1.00104.96           C  
ATOM    356  N   ILE    51     -27.347 196.046 118.802  0.35 90.19           N  
ATOM    357  CA  ILE    51     -28.174 197.199 118.592  0.35 90.19           C  
ATOM    358  C   ILE    51     -27.332 198.334 118.106  0.35 90.19           C  
ATOM    359  O   ILE    51     -27.739 199.089 117.226  0.35 90.19           O  
ATOM    360  CB  ILE    51     -28.900 197.658 119.824  0.35 90.19           C  
ATOM    361  CG1 ILE    51     -29.942 198.726 119.449  1.00 90.19           C  
ATOM    362  CG2 ILE    51     -27.866 198.126 120.862  1.00 90.19           C  
ATOM    363  CD1 ILE    51     -30.937 199.035 120.566  1.00 90.19           C  
ATOM    364  N   SER    52     -26.123 198.481 118.667  0.50 88.35           N  
ATOM    365  CA  SER    52     -25.291 199.593 118.322  0.50 88.35           C  
ATOM    366  C   SER    52     -25.064 199.564 116.848  0.50 88.35           C  
ATOM    367  O   SER    52     -25.189 200.584 116.168  0.50 88.35           O  
ATOM    368  CB  SER    52     -23.907 199.481 118.973  0.50 88.35           C  
ATOM    369  OG  SER    52     -24.055 199.305 120.371  1.00 88.35           O  
ATOM    370  N   THR    53     -24.726 198.376 116.319  1.00122.54           N  
ATOM    371  CA  THR    53     -24.418 198.262 114.925  1.00122.54           C  
ATOM    372  C   THR    53     -25.640 198.512 114.097  1.00122.54           C  
ATOM    373  O   THR    53     -25.562 199.163 113.057  1.00122.54           O  
ATOM    374  CB  THR    53     -23.849 196.925 114.531  1.00122.54           C  
ATOM    375  CG2 THR    53     -24.961 195.864 114.546  1.00122.54           C  
ATOM    376  OG1 THR    53     -23.287 197.005 113.230  1.00122.54           O  
ATOM    377  N   VAL    54     -26.810 198.000 114.526  1.00 97.17           N  
ATOM    378  CA  VAL    54     -27.979 198.179 113.711  1.00 97.17           C  
ATOM    379  C   VAL    54     -28.289 199.634 113.603  1.00 97.17           C  
ATOM    380  O   VAL    54     -28.592 200.127 112.517  1.00 97.17           O  
ATOM    381  CB  VAL    54     -29.193 197.452 114.223  1.00 97.17           C  
ATOM    382  CG1 VAL    54     -29.654 198.072 115.550  1.00 97.17           C  
ATOM    383  CG2 VAL    54     -30.264 197.482 113.120  1.00 97.17           C  
ATOM    384  N   ARG    55     -28.227 200.366 114.731  1.00155.67           N  
ATOM    385  CA  ARG    55     -28.528 201.766 114.693  1.00155.67           C  
ATOM    386  C   ARG    55     -27.495 202.512 113.902  1.00155.67           C  
ATOM    387  O   ARG    55     -27.834 203.376 113.095  1.00155.67           O  
ATOM    388  CB  ARG    55     -28.726 202.397 116.091  1.00155.67           C  
ATOM    389  CG  ARG    55     -27.585 202.211 117.095  1.00155.67           C  
ATOM    390  CD  ARG    55     -27.864 202.865 118.456  1.00155.67           C  
ATOM    391  NE  ARG    55     -29.187 202.377 118.948  1.00155.67           N  
ATOM    392  CZ  ARG    55     -29.793 202.981 120.016  1.00155.67           C  
ATOM    393  NH1 ARG    55     -29.200 204.041 120.638  1.00155.67           N1+
ATOM    394  NH2 ARG    55     -30.999 202.528 120.464  1.00155.67           N  
ATOM    395  N   GLU    56     -26.203 202.179 114.072  1.00 64.29           N  
ATOM    396  CA  GLU    56     -25.187 202.920 113.385  1.00 64.29           C  
ATOM    397  C   GLU    56     -25.361 202.766 111.896  1.00 64.29           C  
ATOM    398  O   GLU    56     -25.291 203.744 111.154  1.00 64.29           O  
ATOM    399  CB  GLU    56     -23.758 202.468 113.758  1.00 64.29           C  
ATOM    400  CG  GLU    56     -22.655 203.355 113.170  1.00 64.29           C  
ATOM    401  CD  GLU    56     -21.311 202.974 113.786  1.00 64.29           C  
ATOM    402  OE1 GLU    56     -21.285 202.079 114.672  1.00 64.29           O  
ATOM    403  OE2 GLU    56     -20.287 203.583 113.376  1.00 64.29           O1-
ATOM    404  N   VAL    57     -25.592 201.530 111.414  1.00111.07           N  
ATOM    405  CA  VAL    57     -25.709 201.293 110.000  1.00111.07           C  
ATOM    406  C   VAL    57     -26.948 201.914 109.424  1.00111.07           C  
ATOM    407  O   VAL    57     -26.887 202.600 108.405  1.00111.07           O  
ATOM    408  CB  VAL    57     -25.719 199.827 109.662  1.00111.07           C  
ATOM    409  CG1 VAL    57     -24.365 199.226 110.076  1.00111.07           C  
ATOM    410  CG2 VAL    57     -26.924 199.161 110.349  1.00111.07           C  
ATOM    411  N   ALA    58     -28.110 201.707 110.070  1.00 38.57           N  
ATOM    412  CA  ALA    58     -29.354 202.165 109.517  1.00 38.57           C  
ATOM    413  C   ALA    58     -29.365 203.657 109.421  1.00 38.57           C  
ATOM    414  O   ALA    58     -29.793 204.219 108.414  1.00 38.57           O  
ATOM    415  CB  ALA    58     -30.568 201.755 110.366  1.00 38.57           C  
ATOM    416  N   LEU    59     -28.898 204.335 110.483  1.00 57.55           N  
ATOM    417  CA  LEU    59     -28.924 205.766 110.562  1.00 57.55           C  
ATOM    418  C   LEU    59     -27.984 206.379 109.570  1.00 57.55           C  
ATOM    419  O   LEU    59     -28.326 207.348 108.897  1.00 57.55           O  
ATOM    420  CB  LEU    59     -28.534 206.274 111.958  1.00 57.55           C  
ATOM    421  CG  LEU    59     -29.491 205.780 113.058  1.00 57.55           C  
ATOM    422  CD1 LEU    59     -29.080 206.309 114.440  1.00 57.55           C  
ATOM    423  CD2 LEU    59     -30.954 206.088 112.707  1.00 57.55           C  
ATOM    424  N   LEU    60     -26.775 205.810 109.431  1.00 70.28           N  
ATOM    425  CA  LEU    60     -25.779 206.375 108.564  1.00 70.28           C  
ATOM    426  C   LEU    60     -26.258 206.390 107.145  1.00 70.28           C  
ATOM    427  O   LEU    60     -25.933 207.309 106.393  1.00 70.28           O  
ATOM    428  CB  LEU    60     -24.432 205.634 108.611  1.00 70.28           C  
ATOM    429  CG  LEU    60     -23.688 205.840 109.942  1.00 70.28           C  
ATOM    430  CD1 LEU    60     -22.327 205.128 109.940  1.00 70.28           C  
ATOM    431  CD2 LEU    60     -23.565 207.334 110.275  1.00 70.28           C  
ATOM    432  N   ARG    61     -27.042 205.381 106.724  1.00 62.58           N  
ATOM    433  CA  ARG    61     -27.470 205.354 105.352  1.00 62.58           C  
ATOM    434  C   ARG    61     -28.233 206.615 105.062  1.00 62.58           C  
ATOM    435  O   ARG    61     -28.038 207.247 104.025  1.00 62.58           O  
ATOM    436  CB  ARG    61     -28.420 204.188 105.038  1.00 62.58           C  
ATOM    437  CG  ARG    61     -27.773 202.804 105.103  1.00 62.58           C  
ATOM    438  CD  ARG    61     -28.757 201.678 104.777  1.00 62.58           C  
ATOM    439  NE  ARG    61     -28.024 200.384 104.863  1.00 62.58           N  
ATOM    440  CZ  ARG    61     -28.707 199.212 104.703  1.00 62.58           C  
ATOM    441  NH1 ARG    61     -30.053 199.233 104.478  1.00 62.58           N1+
ATOM    442  NH2 ARG    61     -28.045 198.021 104.769  1.00 62.58           N  
ATOM    443  N   ARG    62     -29.126 207.014 105.984  1.00143.95           N  
ATOM    444  CA  ARG    62     -29.947 208.187 105.836  1.00143.95           C  
ATOM    445  C   ARG    62     -29.097 209.420 105.928  1.00143.95           C  
ATOM    446  O   ARG    62     -29.474 210.503 105.483  1.00143.95           O  
ATOM    447  CB  ARG    62     -31.046 208.298 106.906  1.00143.95           C  
ATOM    448  CG  ARG    62     -32.127 207.223 106.776  1.00143.95           C  
ATOM    449  CD  ARG    62     -33.373 207.506 107.617  1.00143.95           C  
ATOM    450  NE  ARG    62     -34.007 208.734 107.060  1.00143.95           N  
ATOM    451  CZ  ARG    62     -34.843 208.641 105.985  1.00143.95           C  
ATOM    452  NH1 ARG    62     -35.091 207.426 105.417  1.00143.95           N1+
ATOM    453  NH2 ARG    62     -35.424 209.765 105.473  1.00143.95           N  
ATOM    454  N   LEU    63     -27.963 209.276 106.619  1.00137.91           N  
ATOM    455  CA  LEU    63     -26.975 210.268 106.925  1.00137.91           C  
ATOM    456  C   LEU    63     -26.117 210.602 105.763  1.00137.91           C  
ATOM    457  O   LEU    63     -25.185 211.385 105.942  1.00137.91           O  
ATOM    458  CB  LEU    63     -26.085 209.881 108.114  1.00137.91           C  
ATOM    459  CG  LEU    63     -26.893 209.817 109.424  1.00137.91           C  
ATOM    460  CD1 LEU    63     -25.995 209.546 110.638  1.00137.91           C  
ATOM    461  CD2 LEU    63     -27.766 211.072 109.594  1.00137.91           C  
ATOM    462  N   GLU    64     -26.330 209.892 104.634  1.00141.61           N  
ATOM    463  CA  GLU    64     -25.637 209.947 103.372  1.00141.61           C  
ATOM    464  C   GLU    64     -24.523 210.916 103.399  1.00141.61           C  
ATOM    465  O   GLU    64     -24.726 212.113 103.214  1.00141.61           O  
ATOM    466  CB  GLU    64     -26.550 210.310 102.188  1.00141.61           C  
ATOM    467  CG  GLU    64     -27.612 209.250 101.894  1.00141.61           C  
ATOM    468  CD  GLU    64     -28.441 209.727 100.710  1.00141.61           C  
ATOM    469  OE1 GLU    64     -27.874 209.814  99.588  1.00141.61           O  
ATOM    470  OE2 GLU    64     -29.653 210.008 100.913  1.00141.61           O1-
ATOM    471  N   ALA    65     -23.334 210.388 103.747  1.00 31.19           N  
ATOM    472  CA  ALA    65     -22.100 211.102 103.835  1.00 31.19           C  
ATOM    473  C   ALA    65     -21.692 211.495 102.460  1.00 31.19           C  
ATOM    474  O   ALA    65     -21.059 212.530 102.261  1.00 31.19           O  
ATOM    475  CB  ALA    65     -20.978 210.273 104.462  1.00 31.19           C  
ATOM    476  N   PHE    66     -22.015 210.644 101.470  1.00 79.13           N  
ATOM    477  CA  PHE    66     -21.674 210.984 100.124  1.00 79.13           C  
ATOM    478  C   PHE    66     -22.364 212.278  99.878  1.00 79.13           C  
ATOM    479  O   PHE    66     -21.772 213.231  99.376  1.00 79.13           O  
ATOM    480  CB  PHE    66     -22.235 209.987  99.097  1.00 79.13           C  
ATOM    481  CG  PHE    66     -21.550 208.679  99.289  1.00 79.13           C  
ATOM    482  CD1 PHE    66     -20.385 208.396  98.615  1.00 79.13           C  
ATOM    483  CD2 PHE    66     -22.072 207.739 100.147  1.00 79.13           C  
ATOM    484  CE1 PHE    66     -19.752 207.188  98.790  1.00 79.13           C  
ATOM    485  CE2 PHE    66     -21.443 206.530 100.326  1.00 79.13           C  
ATOM    486  CZ  PHE    66     -20.281 206.252  99.647  1.00 79.13           C  
ATOM    487  N   GLU    67     -23.651 212.335 100.256  1.00 49.23           N  
ATOM    488  CA  GLU    67     -24.379 213.545 100.080  1.00 49.23           C  
ATOM    489  C   GLU    67     -23.862 214.609 100.997  1.00 49.23           C  
ATOM    490  O   GLU    67     -23.619 215.734 100.564  1.00 49.23           O  
ATOM    491  CB  GLU    67     -25.880 213.408 100.388  1.00 49.23           C  
ATOM    492  CG  GLU    67     -26.656 212.563  99.379  1.00 49.23           C  
ATOM    493  CD  GLU    67     -28.108 212.536  99.832  1.00 49.23           C  
ATOM    494  OE1 GLU    67     -28.378 212.979 100.981  1.00 49.23           O  
ATOM    495  OE2 GLU    67     -28.969 212.074  99.036  1.00 49.23           O1-
ATOM    496  N   HIS    68     -23.646 214.279 102.287  1.00 89.54           N  
ATOM    497  CA  HIS    68     -23.296 215.311 103.215  1.00 89.54           C  
ATOM    498  C   HIS    68     -21.848 215.194 103.558  1.00 89.54           C  
ATOM    499  O   HIS    68     -21.379 214.207 104.121  1.00 89.54           O  
ATOM    500  CB  HIS    68     -24.117 215.280 104.516  1.00 89.54           C  
ATOM    501  CG  HIS    68     -23.992 216.567 105.272  1.00 89.54           C  
ATOM    502  CD2 HIS    68     -24.690 217.726 105.128  1.00 89.54           C  
ATOM    503  ND1 HIS    68     -23.073 216.803 106.269  1.00 89.54           N  
ATOM    504  CE1 HIS    68     -23.259 218.085 106.673  1.00 89.54           C  
ATOM    505  NE2 HIS    68     -24.229 218.685 106.009  1.00 89.54           N  
ATOM    506  N   PRO    69     -21.146 216.240 103.226  1.00155.94           N  
ATOM    507  CA  PRO    69     -19.722 216.272 103.407  1.00155.94           C  
ATOM    508  C   PRO    69     -19.273 216.264 104.830  1.00155.94           C  
ATOM    509  O   PRO    69     -18.088 216.019 105.057  1.00155.94           O  
ATOM    510  CB  PRO    69     -19.228 217.484 102.622  1.00155.94           C  
ATOM    511  CG  PRO    69     -20.270 217.635 101.501  1.00155.94           C  
ATOM    512  CD  PRO    69     -21.565 217.073 102.109  1.00155.94           C  
ATOM    513  N   ASN    70     -20.161 216.549 105.802  1.00140.50           N  
ATOM    514  CA  ASN    70     -19.641 216.629 107.136  1.00140.50           C  
ATOM    515  C   ASN    70     -20.073 215.462 107.977  1.00140.50           C  
ATOM    516  O   ASN    70     -20.144 215.582 109.199  1.00140.50           O  
ATOM    517  CB  ASN    70     -20.065 217.926 107.841  1.00140.50           C  
ATOM    518  CG  ASN    70     -19.431 219.057 107.040  1.00140.50           C  
ATOM    519  ND2 ASN    70     -19.888 220.315 107.258  1.00140.50           N  
ATOM    520  OD1 ASN    70     -18.542 218.817 106.226  1.00140.50           O  
ATOM    521  N   VAL    71     -20.354 214.297 107.360  1.00144.89           N  
ATOM    522  CA  VAL    71     -20.609 213.106 108.130  1.00144.89           C  
ATOM    523  C   VAL    71     -19.842 212.006 107.478  1.00144.89           C  
ATOM    524  O   VAL    71     -19.747 211.945 106.253  1.00144.89           O  
ATOM    525  CB  VAL    71     -22.045 212.679 108.264  1.00144.89           C  
ATOM    526  CG1 VAL    71     -22.753 213.638 109.227  1.00144.89           C  
ATOM    527  CG2 VAL    71     -22.691 212.637 106.877  1.00144.89           C  
ATOM    528  N   VAL    72     -19.271 211.098 108.293  1.00121.68           N  
ATOM    529  CA  VAL    72     -18.446 210.053 107.759  1.00121.68           C  
ATOM    530  C   VAL    72     -19.284 209.118 106.947  1.00121.68           C  
ATOM    531  O   VAL    72     -20.411 208.783 107.311  1.00121.68           O  
ATOM    532  CB  VAL    72     -17.713 209.270 108.813  1.00121.68           C  
ATOM    533  CG1 VAL    72     -18.740 208.632 109.762  1.00121.68           C  
ATOM    534  CG2 VAL    72     -16.788 208.256 108.122  1.00121.68           C  
ATOM    535  N   ARG    73     -18.729 208.690 105.794  1.00173.03           N  
ATOM    536  CA  ARG    73     -19.391 207.831 104.854  1.00173.03           C  
ATOM    537  C   ARG    73     -19.276 206.406 105.275  1.00173.03           C  
ATOM    538  O   ARG    73     -18.215 205.938 105.689  1.00173.03           O  
ATOM    539  CB  ARG    73     -18.747 207.859 103.454  1.00173.03           C  
ATOM    540  CG  ARG    73     -18.969 209.131 102.640  1.00173.03           C  
ATOM    541  CD  ARG    73     -18.026 209.249 101.443  1.00173.03           C  
ATOM    542  NE  ARG    73     -17.779 207.875 100.925  1.00173.03           N  
ATOM    543  CZ  ARG    73     -16.727 207.646 100.084  1.00173.03           C  
ATOM    544  NH1 ARG    73     -15.914 208.677  99.710  1.00173.03           N1+
ATOM    545  NH2 ARG    73     -16.486 206.386  99.621  1.00173.03           N  
ATOM    546  N   LEU    74     -20.403 205.679 105.159  1.00109.10           N  
ATOM    547  CA  LEU    74     -20.417 204.263 105.363  1.00109.10           C  
ATOM    548  C   LEU    74     -20.414 203.709 103.976  1.00109.10           C  
ATOM    549  O   LEU    74     -21.422 203.736 103.272  1.00109.10           O  
ATOM    550  CB  LEU    74     -21.694 203.763 106.057  1.00109.10           C  
ATOM    551  CG  LEU    74     -21.738 202.238 106.249  1.00109.10           C  
ATOM    552  CD1 LEU    74     -20.602 201.750 107.163  1.00109.10           C  
ATOM    553  CD2 LEU    74     -23.127 201.783 106.726  1.00109.10           C  
ATOM    554  N   MET    75     -19.226 203.284 103.530  1.00127.87           N  
ATOM    555  CA  MET    75     -19.000 202.785 102.208  1.00127.87           C  
ATOM    556  C   MET    75     -19.587 201.425 101.987  1.00127.87           C  
ATOM    557  O   MET    75     -20.190 201.172 100.946  1.00127.87           O  
ATOM    558  CB  MET    75     -17.494 202.739 101.926  1.00127.87           C  
ATOM    559  CG  MET    75     -16.875 204.137 102.021  1.00127.87           C  
ATOM    560  SD  MET    75     -15.076 204.176 102.267  1.00127.87           S  
ATOM    561  CE  MET    75     -14.666 203.431 100.665  1.00127.87           C  
ATOM    562  N   ASP    76     -19.432 200.504 102.960  1.00109.99           N  
ATOM    563  CA  ASP    76     -19.850 199.162 102.683  1.00109.99           C  
ATOM    564  C   ASP    76     -20.169 198.472 103.981  1.00109.99           C  
ATOM    565  O   ASP    76     -19.726 198.890 105.051  1.00109.99           O  
ATOM    566  CB  ASP    76     -18.727 198.368 101.989  1.00109.99           C  
ATOM    567  CG  ASP    76     -19.281 197.127 101.306  1.00109.99           C  
ATOM    568  OD1 ASP    76     -20.516 196.895 101.385  1.00109.99           O  
ATOM    569  OD2 ASP    76     -18.463 196.396 100.682  1.00109.99           O1-
ATOM    570  N   VAL    77     -21.009 197.418 103.912  1.00 87.09           N  
ATOM    571  CA  VAL    77     -21.304 196.599 105.053  1.00 87.09           C  
ATOM    572  C   VAL    77     -21.327 195.212 104.517  1.00 87.09           C  
ATOM    573  O   VAL    77     -22.068 194.928 103.576  1.00 87.09           O  
ATOM    574  CB  VAL    77     -22.654 196.851 105.655  1.00 87.09           C  
ATOM    575  CG1 VAL    77     -22.895 195.811 106.763  1.00 87.09           C  
ATOM    576  CG2 VAL    77     -22.705 198.308 106.142  1.00 87.09           C  
ATOM    577  N   CYS    78     -20.519 194.305 105.099  1.00 82.00           N  
ATOM    578  CA  CYS    78     -20.507 192.996 104.535  1.00 82.00           C  
ATOM    579  C   CYS    78     -20.489 191.994 105.634  1.00 82.00           C  
ATOM    580  O   CYS    78     -19.718 192.100 106.586  1.00 82.00           O  
ATOM    581  CB  CYS    78     -19.264 192.744 103.658  1.00 82.00           C  
ATOM    582  SG  CYS    78     -19.226 191.083 102.920  1.00 82.00           S  
ATOM    583  N   ALA    79     -21.377 190.994 105.536  1.00 82.94           N  
ATOM    584  CA  ALA    79     -21.282 189.931 106.483  1.00 82.94           C  
ATOM    585  C   ALA    79     -20.387 188.966 105.768  1.00 82.94           C  
ATOM    586  O   ALA    79     -20.797 188.343 104.790  1.00 82.94           O  
ATOM    587  CB  ALA    79     -22.621 189.227 106.759  1.00 82.94           C  
ATOM    588  N   THR    80     -19.111 188.887 106.201  1.00 80.38           N  
ATOM    589  CA  THR    80     -18.142 188.080 105.518  1.00 80.38           C  
ATOM    590  C   THR    80     -18.391 186.622 105.687  1.00 80.38           C  
ATOM    591  O   THR    80     -18.589 185.899 104.712  1.00 80.38           O  
ATOM    592  CB  THR    80     -16.743 188.373 105.980  1.00 80.38           C  
ATOM    593  CG2 THR    80     -16.463 189.868 105.750  1.00 80.38           C  
ATOM    594  OG1 THR    80     -16.601 188.060 107.357  1.00 80.38           O  
ATOM    595  N   SER    81     -18.411 186.148 106.946  1.00103.37           N  
ATOM    596  CA  SER    81     -18.620 184.750 107.163  1.00103.37           C  
ATOM    597  C   SER    81     -20.058 184.583 107.512  1.00103.37           C  
ATOM    598  O   SER    81     -20.758 185.566 107.736  1.00103.37           O  
ATOM    599  CB  SER    81     -17.804 184.162 108.327  1.00103.37           C  
ATOM    600  OG  SER    81     -18.322 184.624 109.566  1.00103.37           O  
ATOM    601  N   ARG    82     -20.551 183.331 107.532  1.00126.10           N  
ATOM    602  CA  ARG    82     -21.914 183.124 107.928  1.00126.10           C  
ATOM    603  C   ARG    82     -22.056 181.691 108.307  1.00126.10           C  
ATOM    604  O   ARG    82     -21.570 180.802 107.611  1.00126.10           O  
ATOM    605  CB  ARG    82     -22.928 183.390 106.800  1.00126.10           C  
ATOM    606  CG  ARG    82     -23.059 184.867 106.423  1.00126.10           C  
ATOM    607  CD  ARG    82     -23.843 185.120 105.135  1.00126.10           C  
ATOM    608  NE  ARG    82     -23.037 184.567 104.010  1.00126.10           N  
ATOM    609  CZ  ARG    82     -23.201 183.267 103.629  1.00126.10           C  
ATOM    610  NH1 ARG    82     -24.146 182.494 104.237  1.00126.10           N1+
ATOM    611  NH2 ARG    82     -22.424 182.742 102.637  1.00126.10           N  
ATOM    612  N   THR    83     -22.728 181.429 109.438  1.00 61.57           N  
ATOM    613  CA  THR    83     -22.956 180.084 109.857  1.00 61.57           C  
ATOM    614  C   THR    83     -24.190 180.120 110.692  1.00 61.57           C  
ATOM    615  O   THR    83     -24.673 181.191 111.059  1.00 61.57           O  
ATOM    616  CB  THR    83     -21.832 179.490 110.664  1.00 61.57           C  
ATOM    617  CG2 THR    83     -20.550 179.514 109.814  1.00 61.57           C  
ATOM    618  OG1 THR    83     -21.631 180.223 111.860  1.00 61.57           O  
ATOM    619  N   ASP    84     -24.740 178.940 111.012  1.00111.45           N  
ATOM    620  CA  ASP    84     -25.935 178.890 111.793  1.00111.45           C  
ATOM    621  C   ASP    84     -25.629 179.509 113.119  1.00111.45           C  
ATOM    622  O   ASP    84     -26.494 180.138 113.725  1.00111.45           O  
ATOM    623  CB  ASP    84     -26.443 177.455 112.026  1.00111.45           C  
ATOM    624  CG  ASP    84     -25.351 176.668 112.735  1.00111.45           C  
ATOM    625  OD1 ASP    84     -24.224 176.595 112.178  1.00111.45           O  
ATOM    626  OD2 ASP    84     -25.625 176.139 113.845  1.00111.45           O1-
ATOM    627  N   ARG    85     -24.405 179.258 113.626  1.00200.83           N  
ATOM    628  CA  ARG    85     -23.894 179.777 114.864  1.00200.83           C  
ATOM    629  C   ARG    85     -23.568 181.236 114.787  1.00200.83           C  
ATOM    630  O   ARG    85     -23.978 182.014 115.646  1.00200.83           O  
ATOM    631  CB  ARG    85     -22.565 179.115 115.265  1.00200.83           C  
ATOM    632  CG  ARG    85     -22.649 177.629 115.604  1.00200.83           C  
ATOM    633  CD  ARG    85     -21.272 176.960 115.665  1.00200.83           C  
ATOM    634  NE  ARG    85     -20.342 177.902 116.352  1.00200.83           N  
ATOM    635  CZ  ARG    85     -20.241 177.897 117.713  1.00200.83           C  
ATOM    636  NH1 ARG    85     -20.990 177.023 118.448  1.00200.83           N1+
ATOM    637  NH2 ARG    85     -19.390 178.764 118.338  1.00200.83           N  
ATOM    638  N   GLU    86     -22.818 181.662 113.747  1.00 82.99           N  
ATOM    639  CA  GLU    86     -22.345 183.016 113.793  1.00 82.99           C  
ATOM    640  C   GLU    86     -22.092 183.566 112.430  1.00 82.99           C  
ATOM    641  O   GLU    86     -21.907 182.830 111.469  1.00 82.99           O  
ATOM    642  CB  GLU    86     -21.028 183.167 114.563  1.00 82.99           C  
ATOM    643  CG  GLU    86     -21.137 182.913 116.065  1.00 82.99           C  
ATOM    644  CD  GLU    86     -19.747 183.109 116.657  1.00 82.99           C  
ATOM    645  OE1 GLU    86     -18.786 182.490 116.127  1.00 82.99           O  
ATOM    646  OE2 GLU    86     -19.625 183.889 117.638  1.00 82.99           O1-
ATOM    647  N   ILE    87     -22.099 184.911 112.335  1.00 56.73           N  
ATOM    648  CA  ILE    87     -21.836 185.642 111.131  1.00 56.73           C  
ATOM    649  C   ILE    87     -20.922 186.768 111.502  1.00 56.73           C  
ATOM    650  O   ILE    87     -21.054 187.370 112.565  1.00 56.73           O  
ATOM    651  CB  ILE    87     -23.070 186.269 110.548  1.00 56.73           C  
ATOM    652  CG1 ILE    87     -24.106 185.195 110.183  1.00 56.73           C  
ATOM    653  CG2 ILE    87     -22.649 187.142 109.356  1.00 56.73           C  
ATOM    654  CD1 ILE    87     -25.480 185.778 109.863  1.00 56.73           C  
ATOM    655  N   LYS    88     -19.960 187.085 110.619  1.00152.89           N  
ATOM    656  CA  LYS    88     -19.036 188.149 110.883  1.00152.89           C  
ATOM    657  C   LYS    88     -19.476 189.310 110.038  1.00152.89           C  
ATOM    658  O   LYS    88     -19.697 189.150 108.839  1.00152.89           O  
ATOM    659  CB  LYS    88     -17.605 187.733 110.486  1.00152.89           C  
ATOM    660  CG  LYS    88     -16.470 188.672 110.894  1.00152.89           C  
ATOM    661  CD  LYS    88     -16.460 190.016 110.172  1.00152.89           C  
ATOM    662  CE  LYS    88     -15.136 190.763 110.336  1.00152.89           C  
ATOM    663  NZ  LYS    88     -14.227 190.431 109.216  1.00152.89           N1+
ATOM    664  N   VAL    89     -19.644 190.508 110.650  1.00 95.22           N  
ATOM    665  CA  VAL    89     -20.100 191.662 109.916  1.00 95.22           C  
ATOM    666  C   VAL    89     -19.075 192.739 110.038  1.00 95.22           C  
ATOM    667  O   VAL    89     -18.632 193.075 111.133  1.00 95.22           O  
ATOM    668  CB  VAL    89     -21.381 192.233 110.454  1.00 95.22           C  
ATOM    669  CG1 VAL    89     -21.710 193.523 109.684  1.00 95.22           C  
ATOM    670  CG2 VAL    89     -22.473 191.153 110.370  1.00 95.22           C  
ATOM    671  N   THR    90     -18.683 193.334 108.899  1.00144.78           N  
ATOM    672  CA  THR    90     -17.695 194.368 108.951  1.00144.78           C  
ATOM    673  C   THR    90     -18.338 195.621 108.461  1.00144.78           C  
ATOM    674  O   THR    90     -19.136 195.603 107.524  1.00144.78           O  
ATOM    675  CB  THR    90     -16.532 194.141 108.030  1.00144.78           C  
ATOM    676  CG2 THR    90     -15.924 192.761 108.320  1.00144.78           C  
ATOM    677  OG1 THR    90     -16.965 194.202 106.679  1.00144.78           O  
ATOM    678  N   LEU    91     -18.010 196.751 109.109  1.00103.76           N  
ATOM    679  CA  LEU    91     -18.512 198.015 108.663  1.00103.76           C  
ATOM    680  C   LEU    91     -17.350 198.707 108.011  1.00103.76           C  
ATOM    681  O   LEU    91     -16.289 198.843 108.619  1.00103.76           O  
ATOM    682  CB  LEU    91     -18.984 198.915 109.817  1.00103.76           C  
ATOM    683  CG  LEU    91     -20.110 198.300 110.673  1.00103.76           C  
ATOM    684  CD1 LEU    91     -20.538 199.255 111.799  1.00103.76           C  
ATOM    685  CD2 LEU    91     -21.292 197.836 109.809  1.00103.76           C  
ATOM    686  N   VAL    92     -17.516 199.155 106.746  1.00 78.25           N  
ATOM    687  CA  VAL    92     -16.444 199.803 106.038  1.00 78.25           C  
ATOM    688  C   VAL    92     -16.753 201.262 105.978  1.00 78.25           C  
ATOM    689  O   VAL    92     -17.788 201.673 105.456  1.00 78.25           O  
ATOM    690  CB  VAL    92     -16.296 199.324 104.620  1.00 78.25           C  
ATOM    691  CG1 VAL    92     -15.142 200.089 103.949  1.00 78.25           C  
ATOM    692  CG2 VAL    92     -16.107 197.798 104.636  1.00 78.25           C  
ATOM    693  N   PHE    93     -15.837 202.095 106.500  0.75125.50           N  
ATOM    694  CA  PHE    93     -16.071 203.509 106.519  0.75125.50           C  
ATOM    695  C   PHE    93     -14.976 204.189 105.777  0.75125.50           C  
ATOM    696  O   PHE    93     -13.918 203.615 105.519  0.75125.50           O  
ATOM    697  CB  PHE    93     -16.020 204.148 107.919  0.75125.50           C  
ATOM    698  CG  PHE    93     -17.196 203.739 108.734  0.75125.50           C  
ATOM    699  CD1 PHE    93     -17.182 202.567 109.453  0.75125.50           C  
ATOM    700  CD2 PHE    93     -18.309 204.547 108.790  0.75125.50           C  
ATOM    701  CE1 PHE    93     -18.270 202.202 110.210  0.75125.50           C  
ATOM    702  CE2 PHE    93     -19.398 204.186 109.544  0.75125.50           C  
ATOM    703  CZ  PHE    93     -19.380 203.011 110.255  0.75125.50           C  
ATOM    704  N   GLU    94     -15.240 205.451 105.401  1.00 80.65           N  
ATOM    705  CA  GLU    94     -14.250 206.276 104.782  1.00 80.65           C  
ATOM    706  C   GLU    94     -13.246 206.518 105.867  1.00 80.65           C  
ATOM    707  O   GLU    94     -13.604 206.608 107.040  1.00 80.65           O  
ATOM    708  CB  GLU    94     -14.822 207.636 104.349  1.00 80.65           C  
ATOM    709  CG  GLU    94     -13.828 208.569 103.659  1.00 80.65           C  
ATOM    710  CD  GLU    94     -14.566 209.866 103.357  1.00 80.65           C  
ATOM    711  OE1 GLU    94     -15.428 210.256 104.190  1.00 80.65           O  
ATOM    712  OE2 GLU    94     -14.285 210.483 102.296  1.00 80.65           O1-
ATOM    713  N   HIS    95     -11.950 206.613 105.517  1.00 79.97           N  
ATOM    714  CA  HIS    95     -10.962 206.766 106.548  1.00 79.97           C  
ATOM    715  C   HIS    95     -10.558 208.197 106.684  1.00 79.97           C  
ATOM    716  O   HIS    95     -10.306 208.882 105.693  1.00 79.97           O  
ATOM    717  CB  HIS    95      -9.678 205.960 106.289  1.00 79.97           C  
ATOM    718  CG  HIS    95      -8.630 206.189 107.335  1.00 79.97           C  
ATOM    719  CD2 HIS    95      -7.456 206.873 107.253  1.00 79.97           C  
ATOM    720  ND1 HIS    95      -8.704 205.725 108.629  1.00 79.97           N  
ATOM    721  CE1 HIS    95      -7.582 206.149 109.261  1.00 79.97           C  
ATOM    722  NE2 HIS    95      -6.793 206.849 108.466  1.00 79.97           N  
ATOM    723  N   VAL    96     -10.521 208.683 107.944  1.00 88.57           N  
ATOM    724  CA  VAL    96     -10.058 210.013 108.244  1.00 88.57           C  
ATOM    725  C   VAL    96      -8.977 209.825 109.268  1.00 88.57           C  
ATOM    726  O   VAL    96      -9.230 209.373 110.382  1.00 88.57           O  
ATOM    727  CB  VAL    96     -11.127 210.886 108.838  1.00 88.57           C  
ATOM    728  CG1 VAL    96     -10.528 212.273 109.126  1.00 88.57           C  
ATOM    729  CG2 VAL    96     -12.327 210.914 107.872  1.00 88.57           C  
ATOM    730  N   ASP    97      -7.741 210.223 108.923  1.00 76.70           N  
ATOM    731  CA  ASP    97      -6.570 209.913 109.693  1.00 76.70           C  
ATOM    732  C   ASP    97      -6.582 210.539 111.056  1.00 76.70           C  
ATOM    733  O   ASP    97      -6.097 209.927 112.008  1.00 76.70           O  
ATOM    734  CB  ASP    97      -5.277 210.342 108.974  1.00 76.70           C  
ATOM    735  CG  ASP    97      -4.103 209.578 109.572  1.00 76.70           C  
ATOM    736  OD1 ASP    97      -4.318 208.833 110.564  1.00 76.70           O  
ATOM    737  OD2 ASP    97      -2.971 209.726 109.038  1.00 76.70           O1-
ATOM    738  N   GLN    98      -7.118 211.767 111.206  1.00160.01           N  
ATOM    739  CA  GLN    98      -7.009 212.414 112.488  1.00160.01           C  
ATOM    740  C   GLN    98      -8.344 212.839 113.008  1.00160.01           C  
ATOM    741  O   GLN    98      -9.291 213.068 112.256  1.00160.01           O  
ATOM    742  CB  GLN    98      -6.280 213.765 112.450  1.00160.01           C  
ATOM    743  CG  GLN    98      -4.810 213.753 112.062  1.00160.01           C  
ATOM    744  CD  GLN    98      -4.362 215.209 112.111  1.00160.01           C  
ATOM    745  NE2 GLN    98      -3.249 215.474 112.845  1.00160.01           N  
ATOM    746  OE1 GLN    98      -4.994 216.086 111.525  1.00160.01           O  
ATOM    747  N   ASP    99      -8.427 212.956 114.351  1.00 80.65           N  
ATOM    748  CA  ASP    99      -9.588 213.479 115.011  1.00 80.65           C  
ATOM    749  C   ASP    99      -9.328 214.928 115.355  1.00 80.65           C  
ATOM    750  O   ASP    99      -8.286 215.484 115.011  1.00 80.65           O  
ATOM    751  CB  ASP    99      -9.965 212.710 116.293  1.00 80.65           C  
ATOM    752  CG  ASP    99      -8.816 212.777 117.293  1.00 80.65           C  
ATOM    753  OD1 ASP    99      -7.725 213.282 116.923  1.00 80.65           O  
ATOM    754  OD2 ASP    99      -9.018 212.311 118.446  1.00 80.65           O1-
ATOM    755  N   LEU   100     -10.303 215.577 116.031  1.00148.23           N  
ATOM    756  CA  LEU   100     -10.265 216.962 116.442  1.00148.23           C  
ATOM    757  C   LEU   100      -9.204 217.131 117.489  1.00148.23           C  
ATOM    758  O   LEU   100      -8.510 218.146 117.548  1.00148.23           O  
ATOM    759  CB  LEU   100     -11.607 217.392 117.074  1.00148.23           C  
ATOM    760  CG  LEU   100     -11.812 218.901 117.366  1.00148.23           C  
ATOM    761  CD1 LEU   100     -10.768 219.481 118.329  1.00148.23           C  
ATOM    762  CD2 LEU   100     -11.969 219.711 116.074  1.00148.23           C  
ATOM    763  N   ARG   101      -9.082 216.126 118.369  1.00208.38           N  
ATOM    764  CA  ARG   101      -8.185 216.161 119.483  1.00208.38           C  
ATOM    765  C   ARG   101      -6.767 216.290 118.994  1.00208.38           C  
ATOM    766  O   ARG   101      -6.042 217.205 119.390  1.00208.38           O  
ATOM    767  CB  ARG   101      -8.354 214.853 120.274  1.00208.38           C  
ATOM    768  CG  ARG   101      -7.738 214.792 121.664  1.00208.38           C  
ATOM    769  CD  ARG   101      -8.233 213.567 122.434  1.00208.38           C  
ATOM    770  NE  ARG   101      -8.500 212.501 121.425  1.00208.38           N  
ATOM    771  CZ  ARG   101      -8.755 211.220 121.822  1.00208.38           C  
ATOM    772  NH1 ARG   101      -8.750 210.904 123.151  1.00208.38           N1+
ATOM    773  NH2 ARG   101      -9.012 210.255 120.893  1.00208.38           N  
ATOM    774  N   THR   102      -6.355 215.413 118.058  1.00131.93           N  
ATOM    775  CA  THR   102      -5.006 215.402 117.562  1.00131.93           C  
ATOM    776  C   THR   102      -4.757 216.682 116.829  1.00131.93           C  
ATOM    777  O   THR   102      -3.658 217.232 116.851  1.00131.93           O  
ATOM    778  CB  THR   102      -4.734 214.250 116.639  1.00131.93           C  
ATOM    779  CG2 THR   102      -5.476 214.475 115.313  1.00131.93           C  
ATOM    780  OG1 THR   102      -3.340 214.136 116.404  1.00131.93           O  
ATOM    781  N   TYR   103      -5.805 217.175 116.154  1.00101.65           N  
ATOM    782  CA  TYR   103      -5.806 218.370 115.364  1.00101.65           C  
ATOM    783  C   TYR   103      -5.497 219.520 116.274  1.00101.65           C  
ATOM    784  O   TYR   103      -4.726 220.415 115.931  1.00101.65           O  
ATOM    785  CB  TYR   103      -7.220 218.525 114.772  1.00101.65           C  
ATOM    786  CG  TYR   103      -7.393 219.726 113.915  1.00101.65           C  
ATOM    787  CD1 TYR   103      -6.917 219.739 112.627  1.00101.65           C  
ATOM    788  CD2 TYR   103      -8.078 220.821 114.394  1.00101.65           C  
ATOM    789  CE1 TYR   103      -7.100 220.844 111.832  1.00101.65           C  
ATOM    790  CE2 TYR   103      -8.264 221.928 113.603  1.00101.65           C  
ATOM    791  CZ  TYR   103      -7.772 221.939 112.320  1.00101.65           C  
ATOM    792  OH  TYR   103      -7.962 223.073 111.503  1.00101.65           O  
ATOM    793  N   LEU   104      -6.126 219.525 117.461  1.00169.68           N  
ATOM    794  CA  LEU   104      -5.972 220.569 118.432  1.00169.68           C  
ATOM    795  C   LEU   104      -4.616 220.498 119.077  1.00169.68           C  
ATOM    796  O   LEU   104      -4.047 221.529 119.432  1.00169.68           O  
ATOM    797  CB  LEU   104      -7.053 220.495 119.521  1.00169.68           C  
ATOM    798  CG  LEU   104      -7.161 221.772 120.363  1.00169.68           C  
ATOM    799  CD1 LEU   104      -7.613 222.957 119.493  1.00169.68           C  
ATOM    800  CD2 LEU   104      -8.073 221.561 121.578  1.00169.68           C  
ATOM    801  N   ASP   105      -4.099 219.268 119.300  1.00 53.40           N  
ATOM    802  CA  ASP   105      -2.832 219.053 119.951  1.00 53.40           C  
ATOM    803  C   ASP   105      -1.695 219.527 119.096  1.00 53.40           C  
ATOM    804  O   ASP   105      -0.762 220.163 119.583  1.00 53.40           O  
ATOM    805  CB  ASP   105      -2.573 217.570 120.270  1.00 53.40           C  
ATOM    806  CG  ASP   105      -3.523 217.157 121.384  1.00 53.40           C  
ATOM    807  OD1 ASP   105      -4.155 218.064 121.989  1.00 53.40           O  
ATOM    808  OD2 ASP   105      -3.627 215.929 121.648  1.00 53.40           O1-
ATOM    809  N   LYS   106      -1.758 219.237 117.785  1.00156.99           N  
ATOM    810  CA  LYS   106      -0.704 219.550 116.861  1.00156.99           C  
ATOM    811  C   LYS   106      -0.528 221.030 116.820  1.00156.99           C  
ATOM    812  O   LYS   106       0.596 221.511 116.701  1.00156.99           O  
ATOM    813  CB  LYS   106      -1.056 219.148 115.417  1.00156.99           C  
ATOM    814  CG  LYS   106      -1.443 217.681 115.231  1.00156.99           C  
ATOM    815  CD  LYS   106      -0.330 216.676 115.526  1.00156.99           C  
ATOM    816  CE  LYS   106      -0.780 215.227 115.322  1.00156.99           C  
ATOM    817  NZ  LYS   106       0.370 214.309 115.461  1.00156.99           N1+
ATOM    818  N   ALA   107      -1.635 221.791 116.911  1.00 80.71           N  
ATOM    819  CA  ALA   107      -1.574 223.217 116.746  1.00 80.71           C  
ATOM    820  C   ALA   107      -0.719 223.849 117.809  1.00 80.71           C  
ATOM    821  O   ALA   107      -0.978 223.744 119.006  1.00 80.71           O  
ATOM    822  CB  ALA   107      -2.955 223.895 116.813  1.00 80.71           C  
ATOM    823  N   PRO   108       0.273 224.565 117.336  1.00 94.33           N  
ATOM    824  CA  PRO   108       1.257 225.272 118.123  1.00 94.33           C  
ATOM    825  C   PRO   108       0.573 226.423 118.787  1.00 94.33           C  
ATOM    826  O   PRO   108      -0.564 226.686 118.409  1.00 94.33           O  
ATOM    827  CB  PRO   108       2.289 225.768 117.114  1.00 94.33           C  
ATOM    828  CG  PRO   108       1.472 225.933 115.818  1.00 94.33           C  
ATOM    829  CD  PRO   108       0.406 224.831 115.914  1.00 94.33           C  
ATOM    830  N   PRO   109       1.175 227.094 119.742  1.00233.17           N  
ATOM    831  CA  PRO   109       0.543 228.217 120.380  1.00233.17           C  
ATOM    832  C   PRO   109       0.452 229.366 119.434  1.00233.17           C  
ATOM    833  O   PRO   109       1.366 229.509 118.623  1.00233.17           O  
ATOM    834  CB  PRO   109       1.351 228.499 121.651  1.00233.17           C  
ATOM    835  CG  PRO   109       2.625 227.644 121.503  1.00233.17           C  
ATOM    836  CD  PRO   109       2.192 226.492 120.584  1.00233.17           C  
ATOM    837  N   PRO   110      -0.569 230.191 119.482  1.00297.60           N  
ATOM    838  CA  PRO   110      -1.677 230.041 120.394  1.00297.60           C  
ATOM    839  C   PRO   110      -2.648 228.929 120.078  1.00297.60           C  
ATOM    840  O   PRO   110      -3.492 228.653 120.930  1.00297.60           O  
ATOM    841  CB  PRO   110      -2.367 231.401 120.449  1.00297.60           C  
ATOM    842  CG  PRO   110      -1.255 232.395 120.085  1.00297.60           C  
ATOM    843  CD  PRO   110      -0.319 231.591 119.174  1.00297.60           C  
ATOM    844  N   GLY   111      -2.580 228.286 118.892  1.00370.40           N  
ATOM    845  CA  GLY   111      -3.525 227.248 118.565  1.00370.40           C  
ATOM    846  C   GLY   111      -4.755 227.900 118.076  1.00370.40           C  
ATOM    847  O   GLY   111      -5.823 227.737 118.657  1.00370.40           O  
ATOM    848  N   LEU   112      -4.545 228.672 116.998  1.00358.10           N  
ATOM    849  CA  LEU   112      -5.377 229.541 116.219  1.00358.10           C  
ATOM    850  C   LEU   112      -5.425 228.992 114.815  1.00358.10           C  
ATOM    851  O   LEU   112      -4.971 227.868 114.611  1.00358.10           O  
ATOM    852  CB  LEU   112      -4.785 230.966 116.210  1.00358.10           C  
ATOM    853  CG  LEU   112      -3.249 231.036 116.060  1.00358.10           C  
ATOM    854  CD1 LEU   112      -2.551 230.649 117.360  1.00358.10           C  
ATOM    855  CD2 LEU   112      -2.736 230.196 114.883  1.00358.10           C  
ATOM    856  N   PRO   113      -5.943 229.651 113.797  1.00196.10           N  
ATOM    857  CA  PRO   113      -6.588 230.946 113.862  1.00196.10           C  
ATOM    858  C   PRO   113      -8.076 230.870 114.012  1.00196.10           C  
ATOM    859  O   PRO   113      -8.639 229.781 113.908  1.00196.10           O  
ATOM    860  CB  PRO   113      -6.193 231.687 112.585  1.00196.10           C  
ATOM    861  CG  PRO   113      -5.833 230.567 111.599  1.00196.10           C  
ATOM    862  CD  PRO   113      -5.292 229.459 112.509  1.00196.10           C  
ATOM    863  N   ALA   114      -8.721 232.038 114.225  1.00 61.27           N  
ATOM    864  CA  ALA   114     -10.145 232.159 114.376  1.00 61.27           C  
ATOM    865  C   ALA   114     -10.818 231.739 113.109  1.00 61.27           C  
ATOM    866  O   ALA   114     -11.831 231.043 113.143  1.00 61.27           O  
ATOM    867  CB  ALA   114     -10.591 233.600 114.675  1.00 61.27           C  
ATOM    868  N   GLU   115     -10.249 232.119 111.952  1.00105.75           N  
ATOM    869  CA  GLU   115     -10.885 231.829 110.699  1.00105.75           C  
ATOM    870  C   GLU   115     -11.014 230.350 110.617  1.00105.75           C  
ATOM    871  O   GLU   115     -11.989 229.830 110.076  1.00105.75           O  
ATOM    872  CB  GLU   115     -10.062 232.305 109.491  1.00105.75           C  
ATOM    873  CG  GLU   115      -9.761 233.808 109.507  1.00105.75           C  
ATOM    874  CD  GLU   115     -11.057 234.613 109.435  1.00105.75           C  
ATOM    875  OE1 GLU   115     -12.147 234.052 109.726  1.00105.75           O  
ATOM    876  OE2 GLU   115     -10.963 235.820 109.089  1.00105.75           O1-
ATOM    877  N   THR   116     -10.001 229.633 111.129  1.00 69.47           N  
ATOM    878  CA  THR   116     -10.051 228.205 111.133  1.00 69.47           C  
ATOM    879  C   THR   116     -11.104 227.710 112.086  1.00 69.47           C  
ATOM    880  O   THR   116     -11.834 226.773 111.770  1.00 69.47           O  
ATOM    881  CB  THR   116      -8.757 227.568 111.548  1.00 69.47           C  
ATOM    882  CG2 THR   116      -8.942 226.041 111.534  1.00 69.47           C  
ATOM    883  OG1 THR   116      -7.715 227.946 110.660  1.00 69.47           O  
ATOM    884  N   ILE   117     -11.210 228.309 113.291  1.00123.92           N  
ATOM    885  CA  ILE   117     -12.195 227.831 114.224  1.00123.92           C  
ATOM    886  C   ILE   117     -13.553 228.039 113.644  1.00123.92           C  
ATOM    887  O   ILE   117     -14.418 227.172 113.764  1.00123.92           O  
ATOM    888  CB  ILE   117     -12.216 228.507 115.575  1.00123.92           C  
ATOM    889  CG1 ILE   117     -11.053 228.069 116.483  1.00123.92           C  
ATOM    890  CG2 ILE   117     -13.590 228.224 116.201  1.00123.92           C  
ATOM    891  CD1 ILE   117      -9.711 228.721 116.188  1.00123.92           C  
ATOM    892  N   LYS   118     -13.772 229.201 113.003  1.00102.63           N  
ATOM    893  CA  LYS   118     -15.055 229.527 112.447  1.00102.63           C  
ATOM    894  C   LYS   118     -15.425 228.496 111.438  1.00102.63           C  
ATOM    895  O   LYS   118     -16.559 228.024 111.406  1.00102.63           O  
ATOM    896  CB  LYS   118     -15.072 230.853 111.667  1.00102.63           C  
ATOM    897  CG  LYS   118     -14.895 232.111 112.514  1.00102.63           C  
ATOM    898  CD  LYS   118     -14.699 233.372 111.670  1.00102.63           C  
ATOM    899  CE  LYS   118     -14.615 234.656 112.496  1.00102.63           C  
ATOM    900  NZ  LYS   118     -13.270 234.782 113.096  1.00102.63           N1+
ATOM    901  N   ASP   119     -14.471 228.119 110.576  1.00 61.26           N  
ATOM    902  CA  ASP   119     -14.788 227.192 109.532  1.00 61.26           C  
ATOM    903  C   ASP   119     -15.176 225.871 110.126  1.00 61.26           C  
ATOM    904  O   ASP   119     -16.138 225.241 109.686  1.00 61.26           O  
ATOM    905  CB  ASP   119     -13.607 226.934 108.586  1.00 61.26           C  
ATOM    906  CG  ASP   119     -14.114 226.065 107.446  1.00 61.26           C  
ATOM    907  OD1 ASP   119     -15.341 226.111 107.162  1.00 61.26           O  
ATOM    908  OD2 ASP   119     -13.281 225.330 106.852  1.00 61.26           O1-
ATOM    909  N   LEU   120     -14.439 225.423 111.157  1.00154.54           N  
ATOM    910  CA  LEU   120     -14.677 224.130 111.732  1.00154.54           C  
ATOM    911  C   LEU   120     -16.053 224.100 112.327  1.00154.54           C  
ATOM    912  O   LEU   120     -16.823 223.162 112.115  1.00154.54           O  
ATOM    913  CB  LEU   120     -13.640 223.816 112.824  1.00154.54           C  
ATOM    914  CG  LEU   120     -13.627 222.353 113.291  1.00154.54           C  
ATOM    915  CD1 LEU   120     -13.277 221.422 112.119  1.00154.54           C  
ATOM    916  CD2 LEU   120     -12.672 222.158 114.481  1.00154.54           C  
ATOM    917  N   MET   121     -16.418 225.160 113.065  1.00 64.81           N  
ATOM    918  CA  MET   121     -17.708 225.208 113.689  1.00 64.81           C  
ATOM    919  C   MET   121     -18.772 225.213 112.639  1.00 64.81           C  
ATOM    920  O   MET   121     -19.844 224.643 112.840  1.00 64.81           O  
ATOM    921  CB  MET   121     -17.918 226.455 114.562  1.00 64.81           C  
ATOM    922  CG  MET   121     -17.142 226.393 115.876  1.00 64.81           C  
ATOM    923  SD  MET   121     -17.704 225.070 116.991  1.00 64.81           S  
ATOM    924  CE  MET   121     -19.318 225.830 117.334  1.00 64.81           C  
ATOM    925  N   ARG   122     -18.510 225.880 111.499  1.00140.52           N  
ATOM    926  CA  ARG   122     -19.473 226.008 110.439  1.00140.52           C  
ATOM    927  C   ARG   122     -19.818 224.649 109.920  1.00140.52           C  
ATOM    928  O   ARG   122     -20.987 224.326 109.724  1.00140.52           O  
ATOM    929  CB  ARG   122     -18.900 226.771 109.231  1.00140.52           C  
ATOM    930  CG  ARG   122     -19.945 227.260 108.229  1.00140.52           C  
ATOM    931  CD  ARG   122     -20.561 228.599 108.631  1.00140.52           C  
ATOM    932  NE  ARG   122     -19.459 229.600 108.557  1.00140.52           N  
ATOM    933  CZ  ARG   122     -18.639 229.801 109.631  1.00140.52           C  
ATOM    934  NH1 ARG   122     -18.882 229.163 110.813  1.00140.52           N1+
ATOM    935  NH2 ARG   122     -17.565 230.636 109.527  1.00140.52           N  
ATOM    936  N   GLN   123     -18.792 223.819 109.666  1.00 70.00           N  
ATOM    937  CA  GLN   123     -19.000 222.508 109.116  1.00 70.00           C  
ATOM    938  C   GLN   123     -19.682 221.621 110.119  1.00 70.00           C  
ATOM    939  O   GLN   123     -20.559 220.830 109.775  1.00 70.00           O  
ATOM    940  CB  GLN   123     -17.684 221.844 108.699  1.00 70.00           C  
ATOM    941  CG  GLN   123     -16.979 222.570 107.554  1.00 70.00           C  
ATOM    942  CD  GLN   123     -15.655 221.868 107.284  1.00 70.00           C  
ATOM    943  NE2 GLN   123     -15.667 220.879 106.352  1.00 70.00           N  
ATOM    944  OE1 GLN   123     -14.636 222.195 107.889  1.00 70.00           O  
ATOM    945  N   PHE   124     -19.296 221.737 111.399  1.00 96.66           N  
ATOM    946  CA  PHE   124     -19.843 220.912 112.440  1.00 96.66           C  
ATOM    947  C   PHE   124     -21.319 221.158 112.549  1.00 96.66           C  
ATOM    948  O   PHE   124     -22.103 220.220 112.687  1.00 96.66           O  
ATOM    949  CB  PHE   124     -19.143 221.197 113.785  1.00 96.66           C  
ATOM    950  CG  PHE   124     -19.709 220.363 114.883  1.00 96.66           C  
ATOM    951  CD1 PHE   124     -19.693 218.989 114.826  1.00 96.66           C  
ATOM    952  CD2 PHE   124     -20.206 220.969 116.011  1.00 96.66           C  
ATOM    953  CE1 PHE   124     -20.205 218.237 115.858  1.00 96.66           C  
ATOM    954  CE2 PHE   124     -20.715 220.219 117.044  1.00 96.66           C  
ATOM    955  CZ  PHE   124     -20.722 218.849 116.973  1.00 96.66           C  
ATOM    956  N   LEU   125     -21.735 222.435 112.484  1.00 68.28           N  
ATOM    957  CA  LEU   125     -23.124 222.794 112.582  1.00 68.28           C  
ATOM    958  C   LEU   125     -23.866 222.227 111.416  1.00 68.28           C  
ATOM    959  O   LEU   125     -24.993 221.759 111.562  1.00 68.28           O  
ATOM    960  CB  LEU   125     -23.352 224.316 112.534  1.00 68.28           C  
ATOM    961  CG  LEU   125     -22.692 225.087 113.691  1.00 68.28           C  
ATOM    962  CD1 LEU   125     -22.974 226.595 113.586  1.00 68.28           C  
ATOM    963  CD2 LEU   125     -23.078 224.494 115.057  1.00 68.28           C  
ATOM    964  N   ARG   126     -23.257 222.281 110.216  1.00112.07           N  
ATOM    965  CA  ARG   126     -23.920 221.801 109.038  1.00112.07           C  
ATOM    966  C   ARG   126     -24.172 220.328 109.162  1.00112.07           C  
ATOM    967  O   ARG   126     -25.273 219.855 108.884  1.00112.07           O  
ATOM    968  CB  ARG   126     -23.112 222.055 107.750  1.00112.07           C  
ATOM    969  CG  ARG   126     -23.021 223.543 107.402  1.00112.07           C  
ATOM    970  CD  ARG   126     -22.425 223.842 106.025  1.00112.07           C  
ATOM    971  NE  ARG   126     -20.972 223.518 106.066  1.00112.07           N  
ATOM    972  CZ  ARG   126     -20.082 224.333 105.426  1.00112.07           C  
ATOM    973  NH1 ARG   126     -20.518 225.476 104.821  1.00112.07           N1+
ATOM    974  NH2 ARG   126     -18.757 224.007 105.392  1.00112.07           N  
ATOM    975  N   GLY   127     -23.161 219.559 109.611  1.00 49.08           N  
ATOM    976  CA  GLY   127     -23.332 218.135 109.698  1.00 49.08           C  
ATOM    977  C   GLY   127     -24.403 217.827 110.697  1.00 49.08           C  
ATOM    978  O   GLY   127     -25.256 216.970 110.469  1.00 49.08           O  
ATOM    979  N   LEU   128     -24.372 218.534 111.839  1.00 89.97           N  
ATOM    980  CA  LEU   128     -25.284 218.311 112.924  1.00 89.97           C  
ATOM    981  C   LEU   128     -26.683 218.673 112.505  1.00 89.97           C  
ATOM    982  O   LEU   128     -27.643 218.003 112.888  1.00 89.97           O  
ATOM    983  CB  LEU   128     -24.879 219.125 114.165  1.00 89.97           C  
ATOM    984  CG  LEU   128     -25.677 218.787 115.434  1.00 89.97           C  
ATOM    985  CD1 LEU   128     -25.518 217.305 115.807  1.00 89.97           C  
ATOM    986  CD2 LEU   128     -25.284 219.720 116.590  1.00 89.97           C  
ATOM    987  N   ASP   129     -26.830 219.747 111.703  1.00115.55           N  
ATOM    988  CA  ASP   129     -28.109 220.195 111.213  1.00115.55           C  
ATOM    989  C   ASP   129     -28.716 219.067 110.464  1.00115.55           C  
ATOM    990  O   ASP   129     -29.902 218.764 110.598  1.00115.55           O  
ATOM    991  CB  ASP   129     -27.975 221.266 110.112  1.00115.55           C  
ATOM    992  CG  ASP   129     -27.628 222.604 110.709  1.00115.55           C  
ATOM    993  OD1 ASP   129     -28.391 223.015 111.615  1.00115.55           O  
ATOM    994  OD2 ASP   129     -26.624 223.230 110.278  1.00115.55           O1-
ATOM    995  N   PHE   130     -27.879 218.422 109.643  1.00 88.35           N  
ATOM    996  CA  PHE   130     -28.300 217.366 108.779  1.00 88.35           C  
ATOM    997  C   PHE   130     -28.847 216.257 109.622  1.00 88.35           C  
ATOM    998  O   PHE   130     -29.929 215.739 109.347  1.00 88.35           O  
ATOM    999  CB  PHE   130     -27.111 216.846 107.949  1.00 88.35           C  
ATOM   1000  CG  PHE   130     -27.563 215.786 107.010  1.00 88.35           C  
ATOM   1001  CD1 PHE   130     -28.327 216.108 105.913  1.00 88.35           C  
ATOM   1002  CD2 PHE   130     -27.189 214.477 107.205  1.00 88.35           C  
ATOM   1003  CE1 PHE   130     -28.738 215.132 105.037  1.00 88.35           C  
ATOM   1004  CE2 PHE   130     -27.597 213.498 106.332  1.00 88.35           C  
ATOM   1005  CZ  PHE   130     -28.374 213.825 105.246  1.00 88.35           C  
ATOM   1006  N   LEU   131     -28.122 215.874 110.691  1.00180.56           N  
ATOM   1007  CA  LEU   131     -28.585 214.791 111.516  1.00180.56           C  
ATOM   1008  C   LEU   131     -29.892 215.137 112.178  1.00180.56           C  
ATOM   1009  O   LEU   131     -30.865 214.388 112.099  1.00180.56           O  
ATOM   1010  CB  LEU   131     -27.617 214.438 112.663  1.00180.56           C  
ATOM   1011  CG  LEU   131     -26.374 213.605 112.294  1.00180.56           C  
ATOM   1012  CD1 LEU   131     -25.525 214.248 111.186  1.00180.56           C  
ATOM   1013  CD2 LEU   131     -25.548 213.347 113.561  1.00180.56           C  
ATOM   1014  N   HIS   132     -29.982 216.319 112.810  1.00127.09           N  
ATOM   1015  CA  HIS   132     -31.163 216.618 113.570  1.00127.09           C  
ATOM   1016  C   HIS   132     -32.346 216.631 112.665  1.00127.09           C  
ATOM   1017  O   HIS   132     -33.431 216.189 113.042  1.00127.09           O  
ATOM   1018  CB  HIS   132     -31.093 217.966 114.303  1.00127.09           C  
ATOM   1019  CG  HIS   132     -30.002 217.988 115.332  1.00127.09           C  
ATOM   1020  CD2 HIS   132     -28.999 218.884 115.528  1.00127.09           C  
ATOM   1021  ND1 HIS   132     -29.857 217.041 116.321  1.00127.09           N  
ATOM   1022  CE1 HIS   132     -28.783 217.411 117.062  1.00127.09           C  
ATOM   1023  NE2 HIS   132     -28.229 218.523 116.620  1.00127.09           N  
ATOM   1024  N   ALA   133     -32.158 217.129 111.433  0.75 61.44           N  
ATOM   1025  CA  ALA   133     -33.239 217.212 110.498  0.75 61.44           C  
ATOM   1026  C   ALA   133     -33.748 215.830 110.249  0.75 61.44           C  
ATOM   1027  O   ALA   133     -34.951 215.638 110.076  0.75 61.44           O  
ATOM   1028  CB  ALA   133     -32.809 217.798 109.142  0.75 61.44           C  
ATOM   1029  N   ASN   134     -32.847 214.827 110.203  1.00139.09           N  
ATOM   1030  CA  ASN   134     -33.300 213.495 109.923  1.00139.09           C  
ATOM   1031  C   ASN   134     -33.575 212.754 111.205  1.00139.09           C  
ATOM   1032  O   ASN   134     -33.465 211.530 111.249  1.00139.09           O  
ATOM   1033  CB  ASN   134     -32.262 212.664 109.147  1.00139.09           C  
ATOM   1034  CG  ASN   134     -32.114 213.259 107.753  1.00139.09           C  
ATOM   1035  ND2 ASN   134     -32.831 212.665 106.762  1.00139.09           N  
ATOM   1036  OD1 ASN   134     -31.376 214.222 107.547  1.00139.09           O  
ATOM   1037  N   CYS   135     -33.977 213.474 112.271  1.00100.57           N  
ATOM   1038  CA  CYS   135     -34.393 212.883 113.520  1.00100.57           C  
ATOM   1039  C   CYS   135     -33.349 211.988 114.121  1.00100.57           C  
ATOM   1040  O   CYS   135     -33.684 210.973 114.732  1.00100.57           O  
ATOM   1041  CB  CYS   135     -35.691 212.067 113.384  1.00100.57           C  
ATOM   1042  SG  CYS   135     -37.099 213.095 112.872  1.00100.57           S  
ATOM   1043  N   ILE   136     -32.057 212.336 113.994  1.00237.96           N  
ATOM   1044  CA  ILE   136     -31.046 211.529 114.622  0.75237.96           C  
ATOM   1045  C   ILE   136     -30.312 212.359 115.617  1.00237.96           C  
ATOM   1046  O   ILE   136     -29.923 213.490 115.333  1.00237.96           O  
ATOM   1047  CB  ILE   136     -30.042 210.934 113.651  0.75237.96           C  
ATOM   1048  CG1 ILE   136     -28.811 210.345 114.369  0.75237.96           C  
ATOM   1049  CG2 ILE   136     -29.673 211.991 112.609  0.75237.96           C  
ATOM   1050  CD1 ILE   136     -29.089 209.143 115.263  0.50237.96           C  
ATOM   1051  N   VAL   137     -30.151 211.809 116.839  1.00170.26           N  
ATOM   1052  CA  VAL   137     -29.387 212.458 117.865  1.00170.26           C  
ATOM   1053  C   VAL   137     -28.090 211.696 117.931  1.00170.26           C  
ATOM   1054  O   VAL   137     -28.091 210.464 117.933  1.00170.26           O  
ATOM   1055  CB  VAL   137     -30.025 212.407 119.224  1.00170.26           C  
ATOM   1056  CG1 VAL   137     -29.101 213.116 120.231  1.00170.26           C  
ATOM   1057  CG2 VAL   137     -31.429 213.028 119.125  1.00170.26           C  
ATOM   1058  N   HIS   138     -26.946 212.417 117.887  1.00181.12           N  
ATOM   1059  CA  HIS   138     -25.655 211.787 117.932  1.00181.12           C  
ATOM   1060  C   HIS   138     -25.405 211.225 119.299  1.00181.12           C  
ATOM   1061  O   HIS   138     -25.116 210.039 119.449  1.00181.12           O  
ATOM   1062  CB  HIS   138     -24.515 212.769 117.612  1.00181.12           C  
ATOM   1063  CG  HIS   138     -23.181 212.099 117.465  1.00181.12           C  
ATOM   1064  CD2 HIS   138     -22.492 211.752 116.343  1.00181.12           C  
ATOM   1065  ND1 HIS   138     -22.393 211.707 118.524  1.00181.12           N  
ATOM   1066  CE1 HIS   138     -21.275 211.148 117.996  1.00181.12           C  
ATOM   1067  NE2 HIS   138     -21.289 211.152 116.675  1.00181.12           N  
ATOM   1068  N   ARG   139     -25.536 212.095 120.324  1.00442.82           N  
ATOM   1069  CA  ARG   139     -25.398 211.802 121.724  1.00442.82           C  
ATOM   1070  C   ARG   139     -23.993 211.460 122.144  1.00442.82           C  
ATOM   1071  O   ARG   139     -23.756 211.137 123.303  1.00442.82           O  
ATOM   1072  CB  ARG   139     -26.322 210.657 122.198  1.00442.82           C  
ATOM   1073  CG  ARG   139     -27.818 211.001 122.236  1.00442.82           C  
ATOM   1074  CD  ARG   139     -28.447 210.973 123.634  1.00442.82           C  
ATOM   1075  NE  ARG   139     -28.585 209.546 124.051  1.00442.82           N  
ATOM   1076  CZ  ARG   139     -29.788 208.908 123.946  1.00442.82           C  
ATOM   1077  NH1 ARG   139     -30.887 209.605 123.533  1.00442.82           N1+
ATOM   1078  NH2 ARG   139     -29.900 207.582 124.254  1.00442.82           N  
ATOM   1079  N   ASP   140     -23.032 211.368 121.220  1.00314.48           N  
ATOM   1080  CA  ASP   140     -21.665 211.116 121.591  1.00314.48           C  
ATOM   1081  C   ASP   140     -20.736 212.265 121.334  1.00314.48           C  
ATOM   1082  O   ASP   140     -19.531 212.041 121.387  1.00314.48           O  
ATOM   1083  CB  ASP   140     -21.076 209.840 120.964  1.00314.48           C  
ATOM   1084  CG  ASP   140     -19.989 209.342 121.913  1.00314.48           C  
ATOM   1085  OD1 ASP   140     -19.731 210.036 122.934  1.00314.48           O  
ATOM   1086  OD2 ASP   140     -19.414 208.254 121.639  1.00314.48           O1-
ATOM   1087  N   LEU   141     -21.208 213.456 120.902  1.00285.36           N  
ATOM   1088  CA  LEU   141     -20.272 214.448 120.425  1.00285.36           C  
ATOM   1089  C   LEU   141     -19.166 214.753 121.386  1.00285.36           C  
ATOM   1090  O   LEU   141     -19.379 215.115 122.541  1.00285.36           O  
ATOM   1091  CB  LEU   141     -20.885 215.806 120.027  1.00285.36           C  
ATOM   1092  CG  LEU   141     -21.598 215.842 118.662  1.00285.36           C  
ATOM   1093  CD1 LEU   141     -20.631 215.498 117.522  1.00285.36           C  
ATOM   1094  CD2 LEU   141     -22.875 215.001 118.642  1.00285.36           C  
ATOM   1095  N   LYS   142     -17.927 214.603 120.875  1.00205.38           N  
ATOM   1096  CA  LYS   142     -16.706 214.892 121.568  1.00205.38           C  
ATOM   1097  C   LYS   142     -15.661 215.069 120.508  1.00205.38           C  
ATOM   1098  O   LYS   142     -15.863 214.687 119.355  1.00205.38           O  
ATOM   1099  CB  LYS   142     -16.296 213.797 122.570  1.00205.38           C  
ATOM   1100  CG  LYS   142     -16.501 212.367 122.071  1.00205.38           C  
ATOM   1101  CD  LYS   142     -16.049 211.310 123.083  1.00205.38           C  
ATOM   1102  CE  LYS   142     -16.494 209.889 122.735  1.00205.38           C  
ATOM   1103  NZ  LYS   142     -16.018 208.943 123.768  1.00205.38           N1+
ATOM   1104  N   PRO   143     -14.549 215.656 120.856  1.00125.75           N  
ATOM   1105  CA  PRO   143     -13.540 215.937 119.873  1.00125.75           C  
ATOM   1106  C   PRO   143     -12.982 214.731 119.182  1.00125.75           C  
ATOM   1107  O   PRO   143     -12.563 214.852 118.032  1.00125.75           O  
ATOM   1108  CB  PRO   143     -12.498 216.791 120.588  1.00125.75           C  
ATOM   1109  CG  PRO   143     -13.325 217.532 121.656  1.00125.75           C  
ATOM   1110  CD  PRO   143     -14.495 216.583 121.973  1.00125.75           C  
ATOM   1111  N   GLU   144     -12.931 213.569 119.853  1.00252.00           N  
ATOM   1112  CA  GLU   144     -12.410 212.394 119.213  1.00252.00           C  
ATOM   1113  C   GLU   144     -13.333 211.906 118.133  1.00252.00           C  
ATOM   1114  O   GLU   144     -12.896 211.306 117.150  1.00252.00           O  
ATOM   1115  CB  GLU   144     -12.009 211.265 120.182  1.00252.00           C  
ATOM   1116  CG  GLU   144     -12.888 211.121 121.416  1.00252.00           C  
ATOM   1117  CD  GLU   144     -12.458 212.204 122.401  1.00252.00           C  
ATOM   1118  OE1 GLU   144     -11.444 211.987 123.116  1.00252.00           O  
ATOM   1119  OE2 GLU   144     -13.134 213.266 122.446  1.00252.00           O1-
ATOM   1120  N   ASN   145     -14.644 212.125 118.309  1.00130.79           N  
ATOM   1121  CA  ASN   145     -15.655 211.731 117.365  1.00130.79           C  
ATOM   1122  C   ASN   145     -15.630 212.596 116.142  1.00130.79           C  
ATOM   1123  O   ASN   145     -16.237 212.243 115.132  1.00130.79           O  
ATOM   1124  CB  ASN   145     -17.071 211.728 117.951  1.00130.79           C  
ATOM   1125  CG  ASN   145     -17.153 210.469 118.798  1.00130.79           C  
ATOM   1126  ND2 ASN   145     -17.888 210.539 119.935  1.00130.79           N  
ATOM   1127  OD1 ASN   145     -16.568 209.444 118.453  1.00130.79           O  
ATOM   1128  N   ILE   146     -14.996 213.782 116.221  1.00 78.44           N  
ATOM   1129  CA  ILE   146     -14.952 214.673 115.093  1.00 78.44           C  
ATOM   1130  C   ILE   146     -13.667 214.424 114.352  1.00 78.44           C  
ATOM   1131  O   ILE   146     -12.577 214.567 114.902  1.00 78.44           O  
ATOM   1132  CB  ILE   146     -14.983 216.116 115.514  1.00 78.44           C  
ATOM   1133  CG1 ILE   146     -16.321 216.433 116.206  1.00 78.44           C  
ATOM   1134  CG2 ILE   146     -14.688 216.992 114.289  1.00 78.44           C  
ATOM   1135  CD1 ILE   146     -16.359 217.802 116.884  1.00 78.44           C  
ATOM   1136  N   LEU   147     -13.777 214.040 113.062  1.00 64.59           N  
ATOM   1137  CA  LEU   147     -12.626 213.701 112.267  1.00 64.59           C  
ATOM   1138  C   LEU   147     -12.319 214.841 111.346  1.00 64.59           C  
ATOM   1139  O   LEU   147     -13.219 215.507 110.836  1.00 64.59           O  
ATOM   1140  CB  LEU   147     -12.851 212.457 111.391  1.00 64.59           C  
ATOM   1141  CG  LEU   147     -13.196 211.197 112.207  1.00 64.59           C  
ATOM   1142  CD1 LEU   147     -13.411 209.978 111.294  1.00 64.59           C  
ATOM   1143  CD2 LEU   147     -12.161 210.947 113.316  1.00 64.59           C  
ATOM   1144  N   VAL   148     -11.012 215.098 111.120  1.00130.59           N  
ATOM   1145  CA  VAL   148     -10.601 216.181 110.274  1.00130.59           C  
ATOM   1146  C   VAL   148      -9.715 215.670 109.188  1.00130.59           C  
ATOM   1147  O   VAL   148      -8.747 214.957 109.436  1.00130.59           O  
ATOM   1148  CB  VAL   148      -9.823 217.231 111.011  1.00130.59           C  
ATOM   1149  CG1 VAL   148     -10.776 218.008 111.927  1.00130.59           C  
ATOM   1150  CG2 VAL   148      -8.711 216.522 111.800  1.00130.59           C  
ATOM   1151  N   THR   149     -10.016 216.062 107.935  1.00146.12           N  
ATOM   1152  CA  THR   149      -9.234 215.614 106.823  1.00146.12           C  
ATOM   1153  C   THR   149      -8.115 216.569 106.634  1.00146.12           C  
ATOM   1154  O   THR   149      -8.042 217.613 107.281  1.00146.12           O  
ATOM   1155  CB  THR   149      -9.961 215.650 105.511  1.00146.12           C  
ATOM   1156  CG2 THR   149     -11.284 214.895 105.646  1.00146.12           C  
ATOM   1157  OG1 THR   149     -10.227 216.995 105.143  1.00146.12           O  
ATOM   1158  N   SER   150      -7.182 216.194 105.742  1.00116.55           N  
ATOM   1159  CA  SER   150      -6.192 217.136 105.341  1.00116.55           C  
ATOM   1160  C   SER   150      -6.953 217.939 104.347  1.00116.55           C  
ATOM   1161  O   SER   150      -7.588 217.401 103.445  1.00116.55           O  
ATOM   1162  CB  SER   150      -4.988 216.510 104.618  1.00116.55           C  
ATOM   1163  OG  SER   150      -4.275 215.660 105.503  1.00116.55           O  
ATOM   1164  N   GLY   151      -6.909 219.265 104.440  1.00 57.14           N  
ATOM   1165  CA  GLY   151      -7.787 219.941 103.540  1.00 57.14           C  
ATOM   1166  C   GLY   151      -8.838 220.607 104.376  1.00 57.14           C  
ATOM   1167  O   GLY   151      -9.624 221.401 103.866  1.00 57.14           O  
ATOM   1168  N   GLY   152      -8.901 220.266 105.680  1.00 60.09           N  
ATOM   1169  CA  GLY   152      -9.725 220.999 106.607  1.00 60.09           C  
ATOM   1170  C   GLY   152     -11.183 220.639 106.560  1.00 60.09           C  
ATOM   1171  O   GLY   152     -12.016 221.432 106.992  1.00 60.09           O  
ATOM   1172  N   THR   153     -11.557 219.453 106.053  1.00 71.44           N  
ATOM   1173  CA  THR   153     -12.958 219.124 106.082  1.00 71.44           C  
ATOM   1174  C   THR   153     -13.190 218.344 107.338  1.00 71.44           C  
ATOM   1175  O   THR   153     -12.461 217.398 107.622  1.00 71.44           O  
ATOM   1176  CB  THR   153     -13.389 218.248 104.940  1.00 71.44           C  
ATOM   1177  CG2 THR   153     -14.899 217.982 105.067  1.00 71.44           C  
ATOM   1178  OG1 THR   153     -13.107 218.882 103.701  1.00 71.44           O  
ATOM   1179  N   VAL   154     -14.204 218.734 108.137  1.00136.18           N  
ATOM   1180  CA  VAL   154     -14.500 218.039 109.363  1.00136.18           C  
ATOM   1181  C   VAL   154     -15.683 217.153 109.141  1.00136.18           C  
ATOM   1182  O   VAL   154     -16.617 217.521 108.432  1.00136.18           O  
ATOM   1183  CB  VAL   154     -14.789 218.974 110.498  1.00136.18           C  
ATOM   1184  CG1 VAL   154     -15.776 220.036 110.009  1.00136.18           C  
ATOM   1185  CG2 VAL   154     -15.353 218.162 111.667  1.00136.18           C  
ATOM   1186  N   LYS   155     -15.654 215.933 109.727  1.00 85.14           N  
ATOM   1187  CA  LYS   155     -16.750 215.021 109.547  1.00 85.14           C  
ATOM   1188  C   LYS   155     -17.140 214.430 110.872  1.00 85.14           C  
ATOM   1189  O   LYS   155     -16.286 214.052 111.675  1.00 85.14           O  
ATOM   1190  CB  LYS   155     -16.425 213.851 108.602  1.00 85.14           C  
ATOM   1191  CG  LYS   155     -16.169 214.296 107.159  1.00 85.14           C  
ATOM   1192  CD  LYS   155     -15.593 213.195 106.268  1.00 85.14           C  
ATOM   1193  CE  LYS   155     -15.351 213.638 104.825  1.00 85.14           C  
ATOM   1194  NZ  LYS   155     -13.982 214.180 104.680  1.00 85.14           N1+
ATOM   1195  N   LEU   156     -18.466 214.347 111.127  1.00 79.58           N  
ATOM   1196  CA  LEU   156     -18.993 213.752 112.327  1.00 79.58           C  
ATOM   1197  C   LEU   156     -18.858 212.268 112.180  1.00 79.58           C  
ATOM   1198  O   LEU   156     -19.075 211.724 111.097  1.00 79.58           O  
ATOM   1199  CB  LEU   156     -20.484 214.043 112.558  1.00 79.58           C  
ATOM   1200  CG  LEU   156     -20.777 215.533 112.780  1.00 79.58           C  
ATOM   1201  CD1 LEU   156     -22.265 215.774 113.081  1.00 79.58           C  
ATOM   1202  CD2 LEU   156     -19.840 216.117 113.848  1.00 79.58           C  
ATOM   1203  N   ALA   157     -18.517 211.568 113.281  1.00104.65           N  
ATOM   1204  CA  ALA   157     -18.305 210.151 113.175  1.00104.65           C  
ATOM   1205  C   ALA   157     -18.764 209.478 114.435  1.00104.65           C  
ATOM   1206  O   ALA   157     -19.269 210.127 115.350  1.00104.65           O  
ATOM   1207  CB  ALA   157     -16.828 209.768 112.969  1.00104.65           C  
ATOM   1208  N   ASP   158     -18.579 208.136 114.489  0.75178.91           N  
ATOM   1209  CA  ASP   158     -18.913 207.281 115.602  0.75178.91           C  
ATOM   1210  C   ASP   158     -20.344 207.409 116.014  0.75178.91           C  
ATOM   1211  O   ASP   158     -20.660 207.891 117.102  0.75178.91           O  
ATOM   1212  CB  ASP   158     -18.032 207.531 116.838  0.75178.91           C  
ATOM   1213  CG  ASP   158     -16.638 207.011 116.520  0.75178.91           C  
ATOM   1214  OD1 ASP   158     -16.546 205.880 115.971  0.75178.91           O  
ATOM   1215  OD2 ASP   158     -15.651 207.735 116.811  0.75178.91           O1-
ATOM   1216  N   PHE   159     -21.261 206.974 115.130  1.00334.97           N  
ATOM   1217  CA  PHE   159     -22.656 207.029 115.463  1.00334.97           C  
ATOM   1218  C   PHE   159     -23.112 205.754 116.142  1.00334.97           C  
ATOM   1219  O   PHE   159     -24.279 205.377 116.048  1.00334.97           O  
ATOM   1220  CB  PHE   159     -23.575 207.188 114.229  1.00334.97           C  
ATOM   1221  CG  PHE   159     -23.437 208.537 113.609  1.00334.97           C  
ATOM   1222  CD1 PHE   159     -22.350 208.855 112.829  1.00334.97           C  
ATOM   1223  CD2 PHE   159     -24.419 209.480 113.781  1.00334.97           C  
ATOM   1224  CE1 PHE   159     -22.226 210.094 112.248  1.00334.97           C  
ATOM   1225  CE2 PHE   159     -24.297 210.717 113.200  1.00334.97           C  
ATOM   1226  CZ  PHE   159     -23.204 211.036 112.434  1.00334.97           C  
ATOM   1227  N   GLY   160     -22.232 205.088 116.911  1.00394.49           N  
ATOM   1228  CA  GLY   160     -22.583 203.866 117.589  1.00394.49           C  
ATOM   1229  C   GLY   160     -23.606 204.138 118.651  1.00394.49           C  
ATOM   1230  O   GLY   160     -24.401 203.262 118.993  1.00394.49           O  
ATOM   1231  N   LEU   161     -23.565 205.338 119.263  1.00423.62           N  
ATOM   1232  CA  LEU   161     -24.478 205.594 120.340  1.00423.62           C  
ATOM   1233  C   LEU   161     -25.568 206.525 119.883  1.00423.62           C  
ATOM   1234  O   LEU   161     -26.243 207.147 120.700  1.00423.62           O  
ATOM   1235  CB  LEU   161     -23.743 206.237 121.526  1.00423.62           C  
ATOM   1236  CG  LEU   161     -22.649 205.322 122.108  1.00423.62           C  
ATOM   1237  CD1 LEU   161     -21.927 205.986 123.289  1.00423.62           C  
ATOM   1238  CD2 LEU   161     -23.220 203.942 122.476  1.00423.62           C  
ATOM   1239  N   ALA   162     -25.810 206.609 118.562  1.00 62.65           N  
ATOM   1240  CA  ALA   162     -26.835 207.470 118.030  1.00 62.65           C  
ATOM   1241  C   ALA   162     -28.167 206.787 118.101  1.00 62.65           C  
ATOM   1242  O   ALA   162     -28.249 205.578 118.312  1.00 62.65           O  
ATOM   1243  CB  ALA   162     -26.597 207.870 116.565  1.00 62.65           C  
ATOM   1244  N   ARG   163     -29.265 207.566 117.968  1.00168.33           N  
ATOM   1245  CA  ARG   163     -30.557 206.937 117.966  1.00168.33           C  
ATOM   1246  C   ARG   163     -31.516 207.783 117.187  1.00168.33           C  
ATOM   1247  O   ARG   163     -31.379 209.004 117.093  1.00168.33           O  
ATOM   1248  CB  ARG   163     -31.159 206.755 119.368  1.00168.33           C  
ATOM   1249  CG  ARG   163     -31.491 208.060 120.088  1.00168.33           C  
ATOM   1250  CD  ARG   163     -32.079 207.810 121.473  1.00168.33           C  
ATOM   1251  NE  ARG   163     -33.163 206.802 121.322  1.00168.33           N  
ATOM   1252  CZ  ARG   163     -33.164 205.680 122.100  1.00168.33           C  
ATOM   1253  NH1 ARG   163     -32.170 205.476 123.013  1.00168.33           N1+
ATOM   1254  NH2 ARG   163     -34.159 204.756 121.956  1.00168.33           N  
ATOM   1255  N   ILE   164     -32.531 207.128 116.592  1.00115.81           N  
ATOM   1256  CA  ILE   164     -33.551 207.828 115.877  1.00115.81           C  
ATOM   1257  C   ILE   164     -34.528 208.269 116.909  1.00115.81           C  
ATOM   1258  O   ILE   164     -34.909 207.497 117.788  1.00115.81           O  
ATOM   1259  CB  ILE   164     -34.275 206.975 114.876  1.00115.81           C  
ATOM   1260  CG1 ILE   164     -35.236 207.831 114.035  1.00115.81           C  
ATOM   1261  CG2 ILE   164     -34.948 205.812 115.625  1.00115.81           C  
ATOM   1262  CD1 ILE   164     -35.792 207.100 112.814  1.00115.81           C  
ATOM   1263  N   TYR   165     -34.956 209.541 116.839  1.00 78.25           N  
ATOM   1264  CA  TYR   165     -35.847 209.995 117.859  1.00 78.25           C  
ATOM   1265  C   TYR   165     -37.157 210.355 117.242  1.00 78.25           C  
ATOM   1266  O   TYR   165     -37.262 210.593 116.041  1.00 78.25           O  
ATOM   1267  CB  TYR   165     -35.328 211.199 118.679  1.00 78.25           C  
ATOM   1268  CG  TYR   165     -35.216 212.431 117.842  1.00 78.25           C  
ATOM   1269  CD1 TYR   165     -34.086 212.688 117.098  1.00 78.25           C  
ATOM   1270  CD2 TYR   165     -36.243 213.347 117.822  1.00 78.25           C  
ATOM   1271  CE1 TYR   165     -33.990 213.833 116.339  1.00 78.25           C  
ATOM   1272  CE2 TYR   165     -36.153 214.493 117.066  1.00 78.25           C  
ATOM   1273  CZ  TYR   165     -35.025 214.736 116.321  1.00 78.25           C  
ATOM   1274  OH  TYR   165     -34.930 215.910 115.543  1.00 78.25           O  
ATOM   1275  N   SER   166     -38.213 210.341 118.075  1.00 79.26           N  
ATOM   1276  CA  SER   166     -39.533 210.642 117.613  1.00 79.26           C  
ATOM   1277  C   SER   166     -39.924 211.938 118.239  1.00 79.26           C  
ATOM   1278  O   SER   166     -39.237 212.439 119.127  1.00 79.26           O  
ATOM   1279  CB  SER   166     -40.584 209.604 118.043  1.00 79.26           C  
ATOM   1280  OG  SER   166     -40.275 208.335 117.485  1.00 79.26           O  
ATOM   1281  N   TYR   167     -41.020 212.545 117.749  1.00225.76           N  
ATOM   1282  CA  TYR   167     -41.462 213.777 118.330  1.00225.76           C  
ATOM   1283  C   TYR   167     -42.860 213.541 118.797  1.00225.76           C  
ATOM   1284  O   TYR   167     -43.725 213.175 118.002  1.00225.76           O  
ATOM   1285  CB  TYR   167     -41.494 214.932 117.315  1.00225.76           C  
ATOM   1286  CG  TYR   167     -41.953 216.162 118.018  1.00225.76           C  
ATOM   1287  CD1 TYR   167     -41.060 216.914 118.746  1.00225.76           C  
ATOM   1288  CD2 TYR   167     -43.265 216.567 117.946  1.00225.76           C  
ATOM   1289  CE1 TYR   167     -41.469 218.052 119.398  1.00225.76           C  
ATOM   1290  CE2 TYR   167     -43.680 217.706 118.597  1.00225.76           C  
ATOM   1291  CZ  TYR   167     -42.782 218.450 119.324  1.00225.76           C  
ATOM   1292  OH  TYR   167     -43.205 219.618 119.991  1.00225.76           O  
ATOM   1293  N   GLN   168     -43.133 213.723 120.106  1.00197.70           N  
ATOM   1294  CA  GLN   168     -42.165 214.111 121.091  1.00197.70           C  
ATOM   1295  C   GLN   168     -41.355 212.898 121.410  1.00197.70           C  
ATOM   1296  O   GLN   168     -41.754 211.775 121.104  1.00197.70           O  
ATOM   1297  CB  GLN   168     -42.805 214.601 122.403  1.00197.70           C  
ATOM   1298  CG  GLN   168     -41.803 215.026 123.481  1.00197.70           C  
ATOM   1299  CD  GLN   168     -41.361 216.456 123.203  1.00197.70           C  
ATOM   1300  NE2 GLN   168     -40.962 217.183 124.281  1.00197.70           N  
ATOM   1301  OE1 GLN   168     -41.374 216.920 122.064  1.00197.70           O  
ATOM   1302  N   MET   169     -40.173 213.096 122.026  1.00126.67           N  
ATOM   1303  CA  MET   169     -39.308 211.983 122.277  1.00126.67           C  
ATOM   1304  C   MET   169     -39.699 211.249 123.522  1.00126.67           C  
ATOM   1305  O   MET   169     -40.265 211.814 124.456  1.00126.67           O  
ATOM   1306  CB  MET   169     -37.821 212.355 122.400  1.00126.67           C  
ATOM   1307  CG  MET   169     -36.924 211.125 122.553  1.00126.67           C  
ATOM   1308  SD  MET   169     -36.870 210.061 121.080  1.00126.67           S  
ATOM   1309  CE  MET   169     -35.748 208.825 121.793  1.00126.67           C  
ATOM   1310  N   ALA   170     -39.416 209.929 123.516  1.00 38.82           N  
ATOM   1311  CA  ALA   170     -39.641 209.028 124.610  1.00 38.82           C  
ATOM   1312  C   ALA   170     -38.396 209.015 125.445  1.00 38.82           C  
ATOM   1313  O   ALA   170     -37.400 209.653 125.108  1.00 38.82           O  
ATOM   1314  CB  ALA   170     -39.915 207.580 124.169  1.00 38.82           C  
ATOM   1315  N   LEU   171     -38.441 208.292 126.582  1.00111.90           N  
ATOM   1316  CA  LEU   171     -37.317 208.203 127.470  1.00111.90           C  
ATOM   1317  C   LEU   171     -36.223 207.449 126.781  1.00111.90           C  
ATOM   1318  O   LEU   171     -36.477 206.507 126.033  1.00111.90           O  
ATOM   1319  CB  LEU   171     -37.638 207.451 128.777  1.00111.90           C  
ATOM   1320  CG  LEU   171     -36.447 207.341 129.746  1.00111.90           C  
ATOM   1321  CD1 LEU   171     -36.022 208.722 130.268  1.00111.90           C  
ATOM   1322  CD2 LEU   171     -36.735 206.337 130.873  1.00111.90           C  
ATOM   1323  N   THR   172     -34.963 207.868 127.023  1.00336.94           N  
ATOM   1324  CA  THR   172     -33.808 207.261 126.412  1.00336.94           C  
ATOM   1325  C   THR   172     -32.844 206.891 127.509  1.00336.94           C  
ATOM   1326  O   THR   172     -33.059 207.198 128.688  1.00336.94           O  
ATOM   1327  CB  THR   172     -33.087 208.172 125.479  1.00336.94           C  
ATOM   1328  CG2 THR   172     -34.065 208.627 124.379  1.00336.94           C  
ATOM   1329  OG1 THR   172     -32.588 209.304 126.178  1.00336.94           O  
ATOM   1330  N   PRO   173     -31.801 206.193 127.128  1.00162.21           N  
ATOM   1331  CA  PRO   173     -30.766 205.759 128.044  1.00162.21           C  
ATOM   1332  C   PRO   173     -29.726 206.783 128.364  1.00162.21           C  
ATOM   1333  O   PRO   173     -29.725 207.854 127.759  1.00162.21           O  
ATOM   1334  CB  PRO   173     -30.160 204.491 127.421  1.00162.21           C  
ATOM   1335  CG  PRO   173     -30.603 204.530 125.952  1.00162.21           C  
ATOM   1336  CD  PRO   173     -31.932 205.295 125.997  1.00162.21           C  
ATOM   1337  N   VAL   174     -28.816 206.460 129.321  1.00498.70           N  
ATOM   1338  CA  VAL   174     -27.746 207.326 129.737  1.00498.70           C  
ATOM   1339  C   VAL   174     -26.844 207.526 128.567  1.00498.70           C  
ATOM   1340  O   VAL   174     -26.529 206.584 127.840  1.00498.70           O  
ATOM   1341  CB  VAL   174     -26.916 206.762 130.850  1.00498.70           C  
ATOM   1342  CG1 VAL   174     -26.235 205.478 130.343  1.00498.70           C  
ATOM   1343  CG2 VAL   174     -25.924 207.840 131.320  1.00498.70           C  
ATOM   1344  N   VAL   175     -26.401 208.782 128.354  1.00999.99           N  
ATOM   1345  CA  VAL   175     -25.606 209.046 127.194  1.00999.99           C  
ATOM   1346  C   VAL   175     -24.732 210.243 127.435  1.00999.99           C  
ATOM   1347  O   VAL   175     -24.826 210.902 128.469  1.00999.99           O  
ATOM   1348  CB  VAL   175     -26.456 209.360 126.004  1.00999.99           C  
ATOM   1349  CG1 VAL   175     -27.053 210.760 126.221  1.00999.99           C  
ATOM   1350  CG2 VAL   175     -25.642 209.184 124.710  1.00999.99           C  
ATOM   1351  N   VAL   176     -23.861 210.521 126.436  1.00645.54           N  
ATOM   1352  CA  VAL   176     -22.880 211.573 126.315  1.00645.54           C  
ATOM   1353  C   VAL   176     -21.839 211.471 127.382  1.00645.54           C  
ATOM   1354  O   VAL   176     -22.129 211.192 128.545  1.00645.54           O  
ATOM   1355  CB  VAL   176     -23.396 212.998 126.274  1.00645.54           C  
ATOM   1356  CG1 VAL   176     -24.289 213.183 125.041  1.00645.54           C  
ATOM   1357  CG2 VAL   176     -24.083 213.375 127.593  1.00645.54           C  
ATOM   1358  N   THR   177     -20.573 211.712 126.977  1.00313.08           N  
ATOM   1359  CA  THR   177     -19.464 211.680 127.885  1.00313.08           C  
ATOM   1360  C   THR   177     -19.719 212.801 128.838  1.00313.08           C  
ATOM   1361  O   THR   177     -20.281 213.822 128.455  1.00313.08           O  
ATOM   1362  CB  THR   177     -18.138 211.902 127.219  1.00313.08           C  
ATOM   1363  CG2 THR   177     -17.025 211.832 128.280  1.00313.08           C  
ATOM   1364  OG1 THR   177     -17.925 210.913 126.223  1.00313.08           O  
ATOM   1365  N   LEU   178     -19.268 212.658 130.098  1.00191.44           N  
ATOM   1366  CA  LEU   178     -19.693 213.555 131.133  1.00191.44           C  
ATOM   1367  C   LEU   178     -19.351 214.996 130.873  1.00191.44           C  
ATOM   1368  O   LEU   178     -20.199 215.865 131.068  1.00191.44           O  
ATOM   1369  CB  LEU   178     -19.163 213.163 132.521  1.00191.44           C  
ATOM   1370  CG  LEU   178     -19.704 214.058 133.650  1.00191.44           C  
ATOM   1371  CD1 LEU   178     -21.241 214.046 133.684  1.00191.44           C  
ATOM   1372  CD2 LEU   178     -19.093 213.660 135.003  1.00191.44           C  
ATOM   1373  N   TRP   179     -18.134 215.304 130.396  1.00221.82           N  
ATOM   1374  CA  TRP   179     -17.726 216.676 130.236  1.00221.82           C  
ATOM   1375  C   TRP   179     -18.638 217.367 129.261  1.00221.82           C  
ATOM   1376  O   TRP   179     -18.895 218.564 129.369  1.00221.82           O  
ATOM   1377  CB  TRP   179     -16.294 216.776 129.697  1.00221.82           C  
ATOM   1378  CG  TRP   179     -15.269 216.245 130.667  1.00221.82           C  
ATOM   1379  CD1 TRP   179     -15.369 216.047 132.012  1.00221.82           C  
ATOM   1380  CD2 TRP   179     -13.952 215.823 130.291  1.00221.82           C  
ATOM   1381  CE2 TRP   179     -13.311 215.388 131.451  1.00221.82           C  
ATOM   1382  CE3 TRP   179     -13.326 215.801 129.079  1.00221.82           C  
ATOM   1383  NE1 TRP   179     -14.194 215.530 132.500  1.00221.82           N  
ATOM   1384  CZ2 TRP   179     -12.028 214.920 131.414  1.00221.82           C  
ATOM   1385  CZ3 TRP   179     -12.033 215.331 129.045  1.00221.82           C  
ATOM   1386  CH2 TRP   179     -11.395 214.898 130.191  1.00221.82           C  
ATOM   1387  N   TYR   180     -19.055 216.635 128.219  1.00184.69           N  
ATOM   1388  CA  TYR   180     -19.905 217.066 127.139  1.00184.69           C  
ATOM   1389  C   TYR   180     -21.394 217.078 127.436  1.00184.69           C  
ATOM   1390  O   TYR   180     -22.163 217.697 126.703  1.00184.69           O  
ATOM   1391  CB  TYR   180     -19.606 216.300 125.841  1.00184.69           C  
ATOM   1392  CG  TYR   180     -18.198 216.700 125.543  1.00184.69           C  
ATOM   1393  CD1 TYR   180     -17.919 217.870 124.871  1.00184.69           C  
ATOM   1394  CD2 TYR   180     -17.152 215.913 125.964  1.00184.69           C  
ATOM   1395  CE1 TYR   180     -16.618 218.239 124.612  1.00184.69           C  
ATOM   1396  CE2 TYR   180     -15.851 216.277 125.709  1.00184.69           C  
ATOM   1397  CZ  TYR   180     -15.582 217.439 125.031  1.00184.69           C  
ATOM   1398  OH  TYR   180     -14.244 217.801 124.776  1.00184.69           O  
ATOM   1399  N   ARG   181     -21.859 216.306 128.438  1.00338.65           N  
ATOM   1400  CA  ARG   181     -23.256 216.078 128.749  1.00338.65           C  
ATOM   1401  C   ARG   181     -24.015 217.333 129.122  1.00338.65           C  
ATOM   1402  O   ARG   181     -23.563 218.152 129.920  1.00338.65           O  
ATOM   1403  CB  ARG   181     -23.389 215.072 129.906  1.00338.65           C  
ATOM   1404  CG  ARG   181     -24.798 214.568 130.203  1.00338.65           C  
ATOM   1405  CD  ARG   181     -24.795 213.464 131.261  1.00338.65           C  
ATOM   1406  NE  ARG   181     -23.918 212.372 130.748  1.00338.65           N  
ATOM   1407  CZ  ARG   181     -23.312 211.512 131.618  1.00338.65           C  
ATOM   1408  NH1 ARG   181     -23.539 211.627 132.959  1.00338.65           N1+
ATOM   1409  NH2 ARG   181     -22.478 210.539 131.148  1.00338.65           N  
ATOM   1410  N   ALA   182     -25.239 217.480 128.555  1.00105.43           N  
ATOM   1411  CA  ALA   182     -26.107 218.613 128.774  1.00105.43           C  
ATOM   1412  C   ALA   182     -26.730 218.523 130.142  1.00105.43           C  
ATOM   1413  O   ALA   182     -26.921 217.439 130.688  1.00105.43           O  
ATOM   1414  CB  ALA   182     -27.250 218.714 127.748  1.00105.43           C  
ATOM   1415  N   PRO   183     -27.038 219.654 130.728  1.00170.01           N  
ATOM   1416  CA  PRO   183     -27.598 219.725 132.055  1.00170.01           C  
ATOM   1417  C   PRO   183     -28.897 218.987 132.199  1.00170.01           C  
ATOM   1418  O   PRO   183     -29.165 218.450 133.271  1.00170.01           O  
ATOM   1419  CB  PRO   183     -27.757 221.221 132.342  1.00170.01           C  
ATOM   1420  CG  PRO   183     -27.975 221.826 130.941  1.00170.01           C  
ATOM   1421  CD  PRO   183     -27.159 220.911 130.007  1.00170.01           C  
ATOM   1422  N   GLU   184     -29.723 218.966 131.143  1.00248.40           N  
ATOM   1423  CA  GLU   184     -31.011 218.339 131.172  1.00248.40           C  
ATOM   1424  C   GLU   184     -30.814 216.873 131.350  1.00248.40           C  
ATOM   1425  O   GLU   184     -31.596 216.210 132.030  1.00248.40           O  
ATOM   1426  CB  GLU   184     -31.770 218.608 129.863  1.00248.40           C  
ATOM   1427  CG  GLU   184     -31.023 218.104 128.626  1.00248.40           C  
ATOM   1428  CD  GLU   184     -31.458 218.940 127.434  1.00248.40           C  
ATOM   1429  OE1 GLU   184     -31.877 220.105 127.665  1.00248.40           O  
ATOM   1430  OE2 GLU   184     -31.363 218.438 126.283  1.00248.40           O1-
ATOM   1431  N   VAL   185     -29.729 216.343 130.758  1.00185.83           N  
ATOM   1432  CA  VAL   185     -29.489 214.934 130.786  1.00185.83           C  
ATOM   1433  C   VAL   185     -29.451 214.513 132.201  1.00185.83           C  
ATOM   1434  O   VAL   185     -30.066 213.513 132.557  1.00185.83           O  
ATOM   1435  CB  VAL   185     -28.194 214.550 130.125  1.00185.83           C  
ATOM   1436  CG1 VAL   185     -28.012 213.022 130.193  1.00185.83           C  
ATOM   1437  CG2 VAL   185     -28.210 215.106 128.687  1.00185.83           C  
ATOM   1438  N   LEU   186     -28.732 215.247 133.065  1.00275.12           N  
ATOM   1439  CA  LEU   186     -28.893 214.850 134.425  1.00275.12           C  
ATOM   1440  C   LEU   186     -30.333 215.191 134.705  1.00275.12           C  
ATOM   1441  O   LEU   186     -30.691 216.356 134.855  1.00275.12           O  
ATOM   1442  CB  LEU   186     -28.018 215.634 135.421  1.00275.12           C  
ATOM   1443  CG  LEU   186     -26.507 215.412 135.224  1.00275.12           C  
ATOM   1444  CD1 LEU   186     -25.692 216.099 136.331  1.00275.12           C  
ATOM   1445  CD2 LEU   186     -26.181 213.919 135.071  1.00275.12           C  
ATOM   1446  N   LEU   187     -31.177 214.151 134.843  1.00415.15           N  
ATOM   1447  CA  LEU   187     -32.612 214.201 134.901  1.00415.15           C  
ATOM   1448  C   LEU   187     -33.056 215.000 136.053  1.00415.15           C  
ATOM   1449  O   LEU   187     -32.311 215.308 136.980  1.00415.15           O  
ATOM   1450  CB  LEU   187     -33.267 212.815 135.098  1.00415.15           C  
ATOM   1451  CG  LEU   187     -33.050 211.782 133.982  1.00415.15           C  
ATOM   1452  CD1 LEU   187     -33.803 212.108 132.683  1.00415.15           C  
ATOM   1453  CD2 LEU   187     -31.552 211.563 133.775  1.00415.15           C  
ATOM   1454  N   GLN   188     -34.324 215.411 135.953  1.00357.88           N  
ATOM   1455  CA  GLN   188     -35.083 215.097 134.776  1.00357.88           C  
ATOM   1456  C   GLN   188     -34.588 216.043 133.718  1.00357.88           C  
ATOM   1457  O   GLN   188     -33.805 216.948 134.003  1.00357.88           O  
ATOM   1458  CB  GLN   188     -36.593 215.317 134.980  1.00357.88           C  
ATOM   1459  CG  GLN   188     -36.965 216.772 135.279  1.00357.88           C  
ATOM   1460  CD  GLN   188     -38.473 216.849 135.489  1.00357.88           C  
ATOM   1461  NE2 GLN   188     -38.996 218.092 135.666  1.00357.88           N  
ATOM   1462  OE1 GLN   188     -39.168 215.835 135.501  1.00357.88           O  
ATOM   1463  N   SER   189     -35.011 215.861 132.456  0.75363.32           N  
ATOM   1464  CA  SER   189     -35.934 214.839 132.101  0.75363.32           C  
ATOM   1465  C   SER   189     -35.646 214.508 130.684  0.75363.32           C  
ATOM   1466  O   SER   189     -35.288 213.379 130.353  0.75363.32           O  
ATOM   1467  CB  SER   189     -37.398 215.303 132.147  0.75363.32           C  
ATOM   1468  OG  SER   189     -38.257 214.233 131.783  1.00363.32           O  
ATOM   1469  N   THR   190     -35.797 215.534 129.825  1.00265.30           N  
ATOM   1470  CA  THR   190     -35.696 215.401 128.413  1.00265.30           C  
ATOM   1471  C   THR   190     -34.338 215.090 127.973  1.00265.30           C  
ATOM   1472  O   THR   190     -33.317 215.616 128.420  1.00265.30           O  
ATOM   1473  CB  THR   190     -36.121 216.621 127.655  1.00265.30           C  
ATOM   1474  CG2 THR   190     -35.069 217.718 127.880  1.00265.30           C  
ATOM   1475  OG1 THR   190     -36.234 216.328 126.272  1.00265.30           O  
ATOM   1476  N   TYR   191     -34.379 214.152 127.039  1.00504.30           N  
ATOM   1477  CA  TYR   191     -33.300 213.748 126.237  1.00504.30           C  
ATOM   1478  C   TYR   191     -33.762 214.123 124.865  1.00504.30           C  
ATOM   1479  O   TYR   191     -34.757 213.585 124.381  1.00504.30           O  
ATOM   1480  CB  TYR   191     -33.117 212.226 126.235  1.00504.30           C  
ATOM   1481  CG  TYR   191     -32.478 211.801 127.509  1.00504.30           C  
ATOM   1482  CD1 TYR   191     -33.171 211.762 128.699  1.00504.30           C  
ATOM   1483  CD2 TYR   191     -31.147 211.459 127.491  1.00504.30           C  
ATOM   1484  CE1 TYR   191     -32.532 211.359 129.850  1.00504.30           C  
ATOM   1485  CE2 TYR   191     -30.505 211.056 128.631  1.00504.30           C  
ATOM   1486  CZ  TYR   191     -31.202 211.004 129.811  1.00504.30           C  
ATOM   1487  OH  TYR   191     -30.536 210.587 130.979  1.00504.30           O  
ATOM   1488  N   ALA   192     -33.057 215.051 124.191  1.00217.94           N  
ATOM   1489  CA  ALA   192     -33.553 215.507 122.924  1.00217.94           C  
ATOM   1490  C   ALA   192     -32.402 216.019 122.108  1.00217.94           C  
ATOM   1491  O   ALA   192     -31.240 215.790 122.431  1.00217.94           O  
ATOM   1492  CB  ALA   192     -34.564 216.660 123.043  1.00217.94           C  
ATOM   1493  N   THR   193     -32.734 216.705 120.995  1.00145.39           N  
ATOM   1494  CA  THR   193     -31.827 217.262 120.028  1.00145.39           C  
ATOM   1495  C   THR   193     -30.917 218.297 120.627  1.00145.39           C  
ATOM   1496  O   THR   193     -29.729 218.302 120.311  1.00145.39           O  
ATOM   1497  CB  THR   193     -32.563 217.919 118.898  1.00145.39           C  
ATOM   1498  CG2 THR   193     -31.565 218.628 117.981  1.00145.39           C  
ATOM   1499  OG1 THR   193     -33.315 216.961 118.170  1.00145.39           O  
ATOM   1500  N   PRO   194     -31.384 219.161 121.484  1.00152.36           N  
ATOM   1501  CA  PRO   194     -30.533 220.207 121.993  1.00152.36           C  
ATOM   1502  C   PRO   194     -29.348 219.680 122.740  1.00152.36           C  
ATOM   1503  O   PRO   194     -28.399 220.432 122.960  1.00152.36           O  
ATOM   1504  CB  PRO   194     -31.452 221.118 122.801  1.00152.36           C  
ATOM   1505  CG  PRO   194     -32.809 220.978 122.084  1.00152.36           C  
ATOM   1506  CD  PRO   194     -32.782 219.565 121.476  1.00152.36           C  
ATOM   1507  N   VAL   195     -29.364 218.397 123.129  1.00248.73           N  
ATOM   1508  CA  VAL   195     -28.284 217.822 123.880  1.00248.73           C  
ATOM   1509  C   VAL   195     -27.024 217.948 123.071  1.00248.73           C  
ATOM   1510  O   VAL   195     -25.942 218.168 123.615  1.00248.73           O  
ATOM   1511  CB  VAL   195     -28.466 216.352 124.105  1.00248.73           C  
ATOM   1512  CG1 VAL   195     -27.271 215.838 124.911  1.00248.73           C  
ATOM   1513  CG2 VAL   195     -29.827 216.105 124.763  1.00248.73           C  
ATOM   1514  N   ASP   196     -27.128 217.760 121.743  1.00156.79           N  
ATOM   1515  CA  ASP   196     -25.992 217.821 120.860  1.00156.79           C  
ATOM   1516  C   ASP   196     -25.434 219.217 120.786  1.00156.79           C  
ATOM   1517  O   ASP   196     -24.223 219.395 120.674  1.00156.79           O  
ATOM   1518  CB  ASP   196     -26.319 217.380 119.424  1.00156.79           C  
ATOM   1519  CG  ASP   196     -26.466 215.865 119.410  1.00156.79           C  
ATOM   1520  OD1 ASP   196     -25.894 215.205 120.319  1.00156.79           O  
ATOM   1521  OD2 ASP   196     -27.147 215.347 118.485  1.00156.79           O1-
ATOM   1522  N   MET   197     -26.301 220.250 120.805  1.00 67.92           N  
ATOM   1523  CA  MET   197     -25.847 221.614 120.704  1.00 67.92           C  
ATOM   1524  C   MET   197     -25.031 221.977 121.904  1.00 67.92           C  
ATOM   1525  O   MET   197     -24.049 222.711 121.798  1.00 67.92           O  
ATOM   1526  CB  MET   197     -26.988 222.632 120.546  1.00 67.92           C  
ATOM   1527  CG  MET   197     -27.708 222.480 119.205  1.00 67.92           C  
ATOM   1528  SD  MET   197     -26.604 222.585 117.760  1.00 67.92           S  
ATOM   1529  CE  MET   197     -26.197 224.346 117.953  1.00 67.92           C  
ATOM   1530  N   TRP   198     -25.423 221.476 123.086  1.00 99.93           N  
ATOM   1531  CA  TRP   198     -24.678 221.754 124.281  1.00 99.93           C  
ATOM   1532  C   TRP   198     -23.287 221.221 124.089  1.00 99.93           C  
ATOM   1533  O   TRP   198     -22.309 221.907 124.382  1.00 99.93           O  
ATOM   1534  CB  TRP   198     -25.278 221.065 125.518  1.00 99.93           C  
ATOM   1535  CG  TRP   198     -24.471 221.233 126.783  1.00 99.93           C  
ATOM   1536  CD1 TRP   198     -23.457 220.451 127.255  1.00 99.93           C  
ATOM   1537  CD2 TRP   198     -24.664 222.278 127.749  1.00 99.93           C  
ATOM   1538  CE2 TRP   198     -23.740 222.065 128.774  1.00 99.93           C  
ATOM   1539  CE3 TRP   198     -25.541 223.325 127.786  1.00 99.93           C  
ATOM   1540  NE1 TRP   198     -23.006 220.941 128.455  1.00 99.93           N  
ATOM   1541  CZ2 TRP   198     -23.678 222.899 129.853  1.00 99.93           C  
ATOM   1542  CZ3 TRP   198     -25.471 224.166 128.876  1.00 99.93           C  
ATOM   1543  CH2 TRP   198     -24.558 223.957 129.889  1.00 99.93           C  
ATOM   1544  N   SER   199     -23.161 219.987 123.562  1.00 81.96           N  
ATOM   1545  CA  SER   199     -21.874 219.375 123.364  1.00 81.96           C  
ATOM   1546  C   SER   199     -21.081 220.203 122.387  1.00 81.96           C  
ATOM   1547  O   SER   199     -19.864 220.335 122.517  1.00 81.96           O  
ATOM   1548  CB  SER   199     -21.980 217.949 122.798  1.00 81.96           C  
ATOM   1549  OG  SER   199     -22.658 217.108 123.720  1.00 81.96           O  
ATOM   1550  N   VAL   200     -21.762 220.788 121.382  1.00 73.44           N  
ATOM   1551  CA  VAL   200     -21.140 221.587 120.359  1.00 73.44           C  
ATOM   1552  C   VAL   200     -20.513 222.794 120.994  1.00 73.44           C  
ATOM   1553  O   VAL   200     -19.385 223.166 120.666  1.00 73.44           O  
ATOM   1554  CB  VAL   200     -22.145 222.118 119.372  1.00 73.44           C  
ATOM   1555  CG1 VAL   200     -21.407 222.962 118.320  1.00 73.44           C  
ATOM   1556  CG2 VAL   200     -22.966 220.951 118.797  1.00 73.44           C  
ATOM   1557  N   GLY   201     -21.245 223.445 121.921  1.00 54.05           N  
ATOM   1558  CA  GLY   201     -20.781 224.644 122.565  1.00 54.05           C  
ATOM   1559  C   GLY   201     -19.551 224.335 123.352  1.00 54.05           C  
ATOM   1560  O   GLY   201     -18.598 225.113 123.363  1.00 54.05           O  
ATOM   1561  N   CYS   202     -19.548 223.184 124.046  1.00 70.17           N  
ATOM   1562  CA  CYS   202     -18.428 222.804 124.857  1.00 70.17           C  
ATOM   1563  C   CYS   202     -17.232 222.612 123.967  1.00 70.17           C  
ATOM   1564  O   CYS   202     -16.112 222.949 124.346  1.00 70.17           O  
ATOM   1565  CB  CYS   202     -18.669 221.500 125.633  1.00 70.17           C  
ATOM   1566  SG  CYS   202     -19.945 221.697 126.913  1.00 70.17           S  
ATOM   1567  N   ILE   203     -17.436 222.030 122.770  1.00 84.77           N  
ATOM   1568  CA  ILE   203     -16.369 221.828 121.823  1.00 84.77           C  
ATOM   1569  C   ILE   203     -15.906 223.167 121.330  1.00 84.77           C  
ATOM   1570  O   ILE   203     -14.712 223.401 121.134  1.00 84.77           O  
ATOM   1571  CB  ILE   203     -16.784 221.010 120.631  1.00 84.77           C  
ATOM   1572  CG1 ILE   203     -17.197 219.602 121.092  1.00 84.77           C  
ATOM   1573  CG2 ILE   203     -15.636 221.007 119.606  1.00 84.77           C  
ATOM   1574  CD1 ILE   203     -17.869 218.772 120.003  1.00 84.77           C  
ATOM   1575  N   PHE   204     -16.870 224.079 121.117  1.00153.41           N  
ATOM   1576  CA  PHE   204     -16.622 225.386 120.584  1.00153.41           C  
ATOM   1577  C   PHE   204     -15.648 226.090 121.483  1.00153.41           C  
ATOM   1578  O   PHE   204     -14.608 226.568 121.026  1.00153.41           O  
ATOM   1579  CB  PHE   204     -17.962 226.147 120.488  1.00153.41           C  
ATOM   1580  CG  PHE   204     -17.811 227.510 119.912  1.00153.41           C  
ATOM   1581  CD1 PHE   204     -17.159 227.706 118.719  1.00153.41           C  
ATOM   1582  CD2 PHE   204     -18.402 228.584 120.532  1.00153.41           C  
ATOM   1583  CE1 PHE   204     -17.046 228.966 118.181  1.00153.41           C  
ATOM   1584  CE2 PHE   204     -18.294 229.843 119.997  1.00153.41           C  
ATOM   1585  CZ  PHE   204     -17.609 230.041 118.823  1.00153.41           C  
ATOM   1586  N   ALA   205     -15.927 226.128 122.798  1.00 81.99           N  
ATOM   1587  CA  ALA   205     -15.048 226.813 123.702  1.00 81.99           C  
ATOM   1588  C   ALA   205     -13.707 226.140 123.746  1.00 81.99           C  
ATOM   1589  O   ALA   205     -12.669 226.801 123.724  1.00 81.99           O  
ATOM   1590  CB  ALA   205     -15.588 226.878 125.138  1.00 81.99           C  
ATOM   1591  N   GLU   206     -13.695 224.794 123.750  1.00 94.63           N  
ATOM   1592  CA  GLU   206     -12.484 224.037 123.913  1.00 94.63           C  
ATOM   1593  C   GLU   206     -11.517 224.359 122.812  1.00 94.63           C  
ATOM   1594  O   GLU   206     -10.305 224.238 122.996  1.00 94.63           O  
ATOM   1595  CB  GLU   206     -12.726 222.521 123.905  1.00 94.63           C  
ATOM   1596  CG  GLU   206     -11.473 221.702 124.220  1.00 94.63           C  
ATOM   1597  CD  GLU   206     -11.899 220.245 124.262  1.00 94.63           C  
ATOM   1598  OE1 GLU   206     -13.113 219.995 124.038  1.00 94.63           O  
ATOM   1599  OE2 GLU   206     -11.031 219.366 124.512  1.00 94.63           O1-
ATOM   1600  N   MET   207     -12.016 224.717 121.615  1.00 83.49           N  
ATOM   1601  CA  MET   207     -11.119 225.050 120.544  1.00 83.49           C  
ATOM   1602  C   MET   207     -10.325 226.286 120.876  1.00 83.49           C  
ATOM   1603  O   MET   207      -9.142 226.372 120.546  1.00 83.49           O  
ATOM   1604  CB  MET   207     -11.832 225.259 119.199  1.00 83.49           C  
ATOM   1605  CG  MET   207     -12.361 223.947 118.616  1.00 83.49           C  
ATOM   1606  SD  MET   207     -13.246 224.110 117.037  1.00 83.49           S  
ATOM   1607  CE  MET   207     -14.753 224.787 117.789  1.00 83.49           C  
ATOM   1608  N   PHE   208     -10.960 227.311 121.480  1.00186.81           N  
ATOM   1609  CA  PHE   208     -10.237 228.493 121.873  1.00186.81           C  
ATOM   1610  C   PHE   208      -9.356 228.181 123.053  1.00186.81           C  
ATOM   1611  O   PHE   208      -8.194 228.578 123.118  1.00186.81           O  
ATOM   1612  CB  PHE   208     -11.158 229.672 122.242  1.00186.81           C  
ATOM   1613  CG  PHE   208     -11.818 230.142 120.985  1.00186.81           C  
ATOM   1614  CD1 PHE   208     -11.162 231.010 120.143  1.00186.81           C  
ATOM   1615  CD2 PHE   208     -13.079 229.711 120.639  1.00186.81           C  
ATOM   1616  CE1 PHE   208     -11.753 231.448 118.982  1.00186.81           C  
ATOM   1617  CE2 PHE   208     -13.676 230.147 119.479  1.00186.81           C  
ATOM   1618  CZ  PHE   208     -13.014 231.019 118.648  1.00186.81           C  
ATOM   1619  N   ARG   209      -9.903 227.441 124.029  1.00242.58           N  
ATOM   1620  CA  ARG   209      -9.191 227.069 125.218  1.00242.58           C  
ATOM   1621  C   ARG   209      -8.314 225.934 124.821  1.00242.58           C  
ATOM   1622  O   ARG   209      -7.870 225.841 123.677  1.00242.58           O  
ATOM   1623  CB  ARG   209     -10.102 226.540 126.343  1.00242.58           C  
ATOM   1624  CG  ARG   209     -11.180 227.515 126.832  1.00242.58           C  
ATOM   1625  CD  ARG   209     -11.962 226.979 128.038  1.00242.58           C  
ATOM   1626  NE  ARG   209     -13.189 227.810 128.216  1.00242.58           N  
ATOM   1627  CZ  ARG   209     -13.960 227.651 129.333  1.00242.58           C  
ATOM   1628  NH1 ARG   209     -13.514 226.878 130.366  1.00242.58           N1+
ATOM   1629  NH2 ARG   209     -15.185 228.249 129.413  1.00242.58           N  
ATOM   1630  N   ARG   210      -7.919 225.117 125.809  1.00300.34           N  
ATOM   1631  CA  ARG   210      -7.226 223.919 125.462  1.00300.34           C  
ATOM   1632  C   ARG   210      -7.509 222.886 126.502  1.00300.34           C  
ATOM   1633  O   ARG   210      -6.723 221.964 126.704  1.00300.34           O  
ATOM   1634  CB  ARG   210      -5.720 224.147 125.279  1.00300.34           C  
ATOM   1635  CG  ARG   210      -5.053 224.844 126.456  1.00300.34           C  
ATOM   1636  CD  ARG   210      -3.891 225.719 125.991  1.00300.34           C  
ATOM   1637  NE  ARG   210      -4.441 226.580 124.905  1.00300.34           N  
ATOM   1638  CZ  ARG   210      -3.822 227.744 124.554  1.00300.34           C  
ATOM   1639  NH1 ARG   210      -2.685 228.136 125.199  1.00300.34           N1+
ATOM   1640  NH2 ARG   210      -4.345 228.517 123.558  1.00300.34           N  
ATOM   1641  N   LYS   211      -8.681 223.003 127.158  1.00 90.10           N  
ATOM   1642  CA  LYS   211      -9.104 222.061 128.152  1.00 90.10           C  
ATOM   1643  C   LYS   211     -10.596 222.073 128.125  1.00 90.10           C  
ATOM   1644  O   LYS   211     -11.213 223.071 127.757  1.00 90.10           O  
ATOM   1645  CB  LYS   211      -8.712 222.443 129.591  1.00 90.10           C  
ATOM   1646  CG  LYS   211      -7.209 222.413 129.877  1.00 90.10           C  
ATOM   1647  CD  LYS   211      -6.833 223.110 131.189  1.00 90.10           C  
ATOM   1648  CE  LYS   211      -5.333 223.087 131.495  1.00 90.10           C  
ATOM   1649  NZ  LYS   211      -5.061 223.840 132.739  1.00 90.10           N1+
ATOM   1650  N   PRO   212     -11.208 220.996 128.517  1.00159.75           N  
ATOM   1651  CA  PRO   212     -12.639 220.987 128.529  1.00159.75           C  
ATOM   1652  C   PRO   212     -13.183 221.990 129.501  1.00159.75           C  
ATOM   1653  O   PRO   212     -12.631 222.155 130.589  1.00159.75           O  
ATOM   1654  CB  PRO   212     -13.047 219.534 128.748  1.00159.75           C  
ATOM   1655  CG  PRO   212     -11.897 218.754 128.082  1.00159.75           C  
ATOM   1656  CD  PRO   212     -10.670 219.678 128.221  1.00159.75           C  
ATOM   1657  N   LEU   213     -14.283 222.664 129.113  1.00374.31           N  
ATOM   1658  CA  LEU   213     -14.842 223.742 129.877  1.00374.31           C  
ATOM   1659  C   LEU   213     -15.308 223.279 131.200  1.00374.31           C  
ATOM   1660  O   LEU   213     -15.020 223.936 132.193  1.00374.31           O  
ATOM   1661  CB  LEU   213     -16.089 224.390 129.252  1.00374.31           C  
ATOM   1662  CG  LEU   213     -15.956 224.871 127.798  1.00374.31           C  
ATOM   1663  CD1 LEU   213     -17.094 225.844 127.450  1.00374.31           C  
ATOM   1664  CD2 LEU   213     -14.558 225.408 127.481  1.00374.31           C  
ATOM   1665  N   PHE   214     -16.064 222.169 131.257  1.00142.81           N  
ATOM   1666  CA  PHE   214     -16.549 221.722 132.530  1.00142.81           C  
ATOM   1667  C   PHE   214     -16.008 220.345 132.683  1.00142.81           C  
ATOM   1668  O   PHE   214     -16.423 219.429 131.975  1.00142.81           O  
ATOM   1669  CB  PHE   214     -18.080 221.616 132.578  1.00142.81           C  
ATOM   1670  CG  PHE   214     -18.668 222.920 132.150  1.00142.81           C  
ATOM   1671  CD1 PHE   214     -18.619 224.029 132.963  1.00142.81           C  
ATOM   1672  CD2 PHE   214     -19.296 223.018 130.928  1.00142.81           C  
ATOM   1673  CE1 PHE   214     -19.172 225.220 132.554  1.00142.81           C  
ATOM   1674  CE2 PHE   214     -19.853 224.205 130.514  1.00142.81           C  
ATOM   1675  CZ  PHE   214     -19.789 225.309 131.328  1.00142.81           C  
ATOM   1676  N   CYS   215     -15.053 220.167 133.610  1.00108.68           N  
ATOM   1677  CA  CYS   215     -14.513 218.864 133.833  1.00108.68           C  
ATOM   1678  C   CYS   215     -15.071 218.452 135.152  1.00108.68           C  
ATOM   1679  O   CYS   215     -14.963 219.165 136.149  1.00108.68           O  
ATOM   1680  CB  CYS   215     -12.978 218.846 133.939  1.00108.68           C  
ATOM   1681  SG  CYS   215     -12.181 219.341 132.384  1.00108.68           S  
ATOM   1682  N   GLY   216     -15.707 217.278 135.211  1.00186.49           N  
ATOM   1683  CA  GLY   216     -16.289 216.972 136.475  1.00186.49           C  
ATOM   1684  C   GLY   216     -16.062 215.528 136.764  1.00186.49           C  
ATOM   1685  O   GLY   216     -15.999 214.695 135.863  1.00186.49           O  
ATOM   1686  N   ASN   217     -15.865 215.237 138.061  1.00186.88           N  
ATOM   1687  CA  ASN   217     -15.665 213.928 138.603  1.00186.88           C  
ATOM   1688  C   ASN   217     -16.944 213.153 138.716  1.00186.88           C  
ATOM   1689  O   ASN   217     -16.938 211.926 138.602  1.00186.88           O  
ATOM   1690  CB  ASN   217     -15.023 213.982 139.991  1.00186.88           C  
ATOM   1691  CG  ASN   217     -13.638 214.567 139.783  1.00186.88           C  
ATOM   1692  ND2 ASN   217     -13.013 215.068 140.880  1.00186.88           N  
ATOM   1693  OD1 ASN   217     -13.126 214.577 138.665  1.00186.88           O  
ATOM   1694  N   SER   218     -18.063 213.839 139.016  1.00 91.79           N  
ATOM   1695  CA  SER   218     -19.322 213.164 139.161  1.00 91.79           C  
ATOM   1696  C   SER   218     -20.372 214.058 138.581  1.00 91.79           C  
ATOM   1697  O   SER   218     -20.078 215.161 138.124  1.00 91.79           O  
ATOM   1698  CB  SER   218     -19.704 212.860 140.622  1.00 91.79           C  
ATOM   1699  OG  SER   218     -19.869 214.063 141.357  1.00 91.79           O  
ATOM   1700  N   GLU   219     -21.637 213.591 138.568  1.00100.14           N  
ATOM   1701  CA  GLU   219     -22.688 214.365 137.977  1.00100.14           C  
ATOM   1702  C   GLU   219     -22.816 215.647 138.739  1.00100.14           C  
ATOM   1703  O   GLU   219     -22.985 216.717 138.154  1.00100.14           O  
ATOM   1704  CB  GLU   219     -24.064 213.677 138.051  1.00100.14           C  
ATOM   1705  CG  GLU   219     -24.147 212.333 137.323  1.00100.14           C  
ATOM   1706  CD  GLU   219     -23.820 211.235 138.328  1.00100.14           C  
ATOM   1707  OE1 GLU   219     -23.106 211.537 139.320  1.00100.14           O  
ATOM   1708  OE2 GLU   219     -24.288 210.082 138.121  1.00100.14           O1-
ATOM   1709  N   ALA   220     -22.746 215.566 140.080  1.00 62.41           N  
ATOM   1710  CA  ALA   220     -22.897 216.724 140.910  1.00 62.41           C  
ATOM   1711  C   ALA   220     -21.776 217.682 140.677  1.00 62.41           C  
ATOM   1712  O   ALA   220     -21.994 218.887 140.565  1.00 62.41           O  
ATOM   1713  CB  ALA   220     -22.904 216.386 142.411  1.00 62.41           C  
ATOM   1714  N   ASP   221     -20.538 217.165 140.598  1.00128.27           N  
ATOM   1715  CA  ASP   221     -19.392 218.010 140.451  1.00128.27           C  
ATOM   1716  C   ASP   221     -19.473 218.665 139.107  1.00128.27           C  
ATOM   1717  O   ASP   221     -19.161 219.844 138.941  1.00128.27           O  
ATOM   1718  CB  ASP   221     -18.081 217.203 140.519  1.00128.27           C  
ATOM   1719  CG  ASP   221     -16.976 218.104 141.043  1.00128.27           C  
ATOM   1720  OD1 ASP   221     -17.158 218.664 142.159  1.00128.27           O  
ATOM   1721  OD2 ASP   221     -15.929 218.225 140.358  1.00128.27           O1-
ATOM   1722  N   GLN   222     -19.911 217.886 138.104  1.00158.69           N  
ATOM   1723  CA  GLN   222     -19.984 218.320 136.741  1.00158.69           C  
ATOM   1724  C   GLN   222     -21.036 219.389 136.664  1.00158.69           C  
ATOM   1725  O   GLN   222     -20.851 220.442 136.053  1.00158.69           O  
ATOM   1726  CB  GLN   222     -20.416 217.146 135.844  1.00158.69           C  
ATOM   1727  CG  GLN   222     -19.703 217.046 134.493  1.00158.69           C  
ATOM   1728  CD  GLN   222     -20.020 218.234 133.612  1.00158.69           C  
ATOM   1729  NE2 GLN   222     -18.947 218.951 133.187  1.00158.69           N  
ATOM   1730  OE1 GLN   222     -21.174 218.508 133.296  1.00158.69           O  
ATOM   1731  N   LEU   223     -22.170 219.129 137.333  0.75173.25           N  
ATOM   1732  CA  LEU   223     -23.336 219.960 137.372  0.75173.25           C  
ATOM   1733  C   LEU   223     -23.036 221.267 138.055  0.75173.25           C  
ATOM   1734  O   LEU   223     -23.472 222.324 137.601  0.75173.25           O  
ATOM   1735  CB  LEU   223     -24.474 219.151 138.043  0.75173.25           C  
ATOM   1736  CG  LEU   223     -25.781 219.860 138.420  0.75173.25           C  
ATOM   1737  CD1 LEU   223     -26.888 218.828 138.705  0.75173.25           C  
ATOM   1738  CD2 LEU   223     -25.559 220.757 139.649  0.75173.25           C  
ATOM   1739  N   GLY   224     -22.268 221.229 139.160  1.00 53.49           N  
ATOM   1740  CA  GLY   224     -21.915 222.411 139.899  1.00 53.49           C  
ATOM   1741  C   GLY   224     -21.031 223.292 139.075  1.00 53.49           C  
ATOM   1742  O   GLY   224     -21.149 224.516 139.112  1.00 53.49           O  
ATOM   1743  N   LYS   225     -20.111 222.676 138.308  1.00157.68           N  
ATOM   1744  CA  LYS   225     -19.141 223.414 137.549  1.00157.68           C  
ATOM   1745  C   LYS   225     -19.863 224.276 136.560  1.00157.68           C  
ATOM   1746  O   LYS   225     -19.465 225.414 136.319  1.00157.68           O  
ATOM   1747  CB  LYS   225     -18.164 222.514 136.770  1.00157.68           C  
ATOM   1748  CG  LYS   225     -16.920 223.241 136.245  1.00157.68           C  
ATOM   1749  CD  LYS   225     -15.948 223.676 137.348  1.00157.68           C  
ATOM   1750  CE  LYS   225     -14.565 224.084 136.836  1.00157.68           C  
ATOM   1751  NZ  LYS   225     -13.858 222.894 136.306  1.00157.68           N1+
ATOM   1752  N   ILE   226     -20.946 223.747 135.963  1.00 82.08           N  
ATOM   1753  CA  ILE   226     -21.720 224.442 134.967  1.00 82.08           C  
ATOM   1754  C   ILE   226     -22.370 225.662 135.558  1.00 82.08           C  
ATOM   1755  O   ILE   226     -22.324 226.746 134.978  1.00 82.08           O  
ATOM   1756  CB  ILE   226     -22.817 223.565 134.430  1.00 82.08           C  
ATOM   1757  CG1 ILE   226     -22.198 222.381 133.671  1.00 82.08           C  
ATOM   1758  CG2 ILE   226     -23.793 224.423 133.605  1.00 82.08           C  
ATOM   1759  CD1 ILE   226     -23.190 221.261 133.373  1.00 82.08           C  
ATOM   1760  N   PHE   227     -22.980 225.526 136.750  1.00199.76           N  
ATOM   1761  CA  PHE   227     -23.671 226.633 137.355  1.00199.76           C  
ATOM   1762  C   PHE   227     -22.690 227.712 137.669  1.00199.76           C  
ATOM   1763  O   PHE   227     -23.012 228.894 137.597  1.00199.76           O  
ATOM   1764  CB  PHE   227     -24.397 226.302 138.680  1.00199.76           C  
ATOM   1765  CG  PHE   227     -25.568 225.398 138.450  1.00199.76           C  
ATOM   1766  CD1 PHE   227     -26.826 225.895 138.198  1.00199.76           C  
ATOM   1767  CD2 PHE   227     -25.413 224.036 138.500  1.00199.76           C  
ATOM   1768  CE1 PHE   227     -27.892 225.040 137.999  1.00199.76           C  
ATOM   1769  CE2 PHE   227     -26.477 223.193 138.296  1.00199.76           C  
ATOM   1770  CZ  PHE   227     -27.729 223.680 138.044  1.00199.76           C  
ATOM   1771  N   ASP   228     -21.464 227.360 138.079  1.00143.44           N  
ATOM   1772  CA  ASP   228     -20.597 228.446 138.408  1.00143.44           C  
ATOM   1773  C   ASP   228     -20.283 229.283 137.193  1.00143.44           C  
ATOM   1774  O   ASP   228     -20.110 230.493 137.316  1.00143.44           O  
ATOM   1775  CB  ASP   228     -19.327 228.039 139.201  1.00143.44           C  
ATOM   1776  CG  ASP   228     -18.410 227.099 138.437  1.00143.44           C  
ATOM   1777  OD1 ASP   228     -18.132 227.373 137.241  1.00143.44           O  
ATOM   1778  OD2 ASP   228     -17.978 226.084 139.048  1.00143.44           O1-
ATOM   1779  N   LEU   229     -20.149 228.683 135.991  1.00161.34           N  
ATOM   1780  CA  LEU   229     -19.828 229.461 134.818  1.00161.34           C  
ATOM   1781  C   LEU   229     -21.019 230.270 134.327  1.00161.34           C  
ATOM   1782  O   LEU   229     -20.897 231.459 134.030  1.00161.34           O  
ATOM   1783  CB  LEU   229     -19.314 228.552 133.683  1.00161.34           C  
ATOM   1784  CG  LEU   229     -18.550 229.246 132.536  1.00161.34           C  
ATOM   1785  CD1 LEU   229     -18.103 228.215 131.483  1.00161.34           C  
ATOM   1786  CD2 LEU   229     -19.332 230.413 131.925  1.00161.34           C  
ATOM   1787  N   ILE   230     -22.179 229.592 134.159  1.00182.98           N  
ATOM   1788  CA  ILE   230     -23.454 230.052 133.646  1.00182.98           C  
ATOM   1789  C   ILE   230     -24.290 230.835 134.628  1.00182.98           C  
ATOM   1790  O   ILE   230     -25.053 231.727 134.253  1.00182.98           O  
ATOM   1791  CB  ILE   230     -24.301 228.904 133.178  1.00182.98           C  
ATOM   1792  CG1 ILE   230     -23.660 228.188 131.973  1.00182.98           C  
ATOM   1793  CG2 ILE   230     -25.691 229.465 132.860  1.00182.98           C  
ATOM   1794  CD1 ILE   230     -23.629 229.044 130.706  1.00182.98           C  
ATOM   1795  N   GLY   231     -24.239 230.435 135.911  1.00 56.75           N  
ATOM   1796  CA  GLY   231     -25.048 230.976 136.967  1.00 56.75           C  
ATOM   1797  C   GLY   231     -26.168 229.997 137.184  1.00 56.75           C  
ATOM   1798  O   GLY   231     -26.653 229.396 136.227  1.00 56.75           O  
ATOM   1799  N   LEU   232     -26.616 229.804 138.449  1.00150.19           N  
ATOM   1800  CA  LEU   232     -27.679 228.868 138.705  1.00150.19           C  
ATOM   1801  C   LEU   232     -28.970 229.424 138.196  1.00150.19           C  
ATOM   1802  O   LEU   232     -29.305 230.581 138.423  1.00150.19           O  
ATOM   1803  CB  LEU   232     -27.819 228.456 140.188  1.00150.19           C  
ATOM   1804  CG  LEU   232     -29.031 227.546 140.492  1.00150.19           C  
ATOM   1805  CD1 LEU   232     -28.831 226.800 141.815  1.00150.19           C  
ATOM   1806  CD2 LEU   232     -30.343 228.348 140.561  1.00150.19           C  
ATOM   1807  N   PRO   233     -29.710 228.618 137.488  1.00161.97           N  
ATOM   1808  CA  PRO   233     -30.951 229.063 136.912  1.00161.97           C  
ATOM   1809  C   PRO   233     -32.115 229.101 137.853  1.00161.97           C  
ATOM   1810  O   PRO   233     -32.309 228.194 138.662  1.00161.97           O  
ATOM   1811  CB  PRO   233     -31.203 228.154 135.710  1.00161.97           C  
ATOM   1812  CG  PRO   233     -30.303 226.929 135.959  1.00161.97           C  
ATOM   1813  CD  PRO   233     -29.129 227.508 136.759  1.00161.97           C  
ATOM   1814  N   PRO   234     -32.867 230.148 137.741  1.00135.07           N  
ATOM   1815  CA  PRO   234     -34.097 230.274 138.471  1.00135.07           C  
ATOM   1816  C   PRO   234     -35.179 229.779 137.569  1.00135.07           C  
ATOM   1817  O   PRO   234     -34.893 229.366 136.448  1.00135.07           O  
ATOM   1818  CB  PRO   234     -34.253 231.756 138.811  1.00135.07           C  
ATOM   1819  CG  PRO   234     -33.343 232.472 137.803  1.00135.07           C  
ATOM   1820  CD  PRO   234     -32.236 231.444 137.530  1.00135.07           C  
ATOM   1821  N   GLU   235     -36.423 229.824 138.044  1.00243.61           N  
ATOM   1822  CA  GLU   235     -37.565 229.411 137.278  1.00243.61           C  
ATOM   1823  C   GLU   235     -37.744 230.358 136.133  1.00243.61           C  
ATOM   1824  O   GLU   235     -38.183 229.959 135.056  1.00243.61           O  
ATOM   1825  CB  GLU   235     -38.850 229.364 138.119  1.00243.61           C  
ATOM   1826  CG  GLU   235     -38.938 228.071 138.940  1.00243.61           C  
ATOM   1827  CD  GLU   235     -37.623 227.885 139.679  1.00243.61           C  
ATOM   1828  OE1 GLU   235     -36.690 227.307 139.061  1.00243.61           O  
ATOM   1829  OE2 GLU   235     -37.516 228.337 140.849  1.00243.61           O1-
ATOM   1830  N   ASP   236     -37.412 231.645 136.326  1.00109.21           N  
ATOM   1831  CA  ASP   236     -37.593 232.569 135.248  1.00109.21           C  
ATOM   1832  C   ASP   236     -36.738 232.132 134.092  1.00109.21           C  
ATOM   1833  O   ASP   236     -37.219 232.049 132.962  1.00109.21           O  
ATOM   1834  CB  ASP   236     -37.167 234.001 135.616  1.00109.21           C  
ATOM   1835  CG  ASP   236     -38.095 234.515 136.711  1.00109.21           C  
ATOM   1836  OD1 ASP   236     -38.701 233.670 137.422  1.00109.21           O  
ATOM   1837  OD2 ASP   236     -38.213 235.762 136.846  1.00109.21           O1-
ATOM   1838  N   ASP   237     -35.451 231.842 134.352  1.00166.60           N  
ATOM   1839  CA  ASP   237     -34.509 231.483 133.317  1.00166.60           C  
ATOM   1840  C   ASP   237     -34.811 230.150 132.709  1.00166.60           C  
ATOM   1841  O   ASP   237     -34.765 230.010 131.489  1.00166.60           O  
ATOM   1842  CB  ASP   237     -33.052 231.452 133.806  1.00166.60           C  
ATOM   1843  CG  ASP   237     -32.693 232.909 134.031  1.00166.60           C  
ATOM   1844  OD1 ASP   237     -33.597 233.754 133.799  1.00166.60           O  
ATOM   1845  OD2 ASP   237     -31.530 233.201 134.420  1.00166.60           O1-
ATOM   1846  N   TRP   238     -35.108 229.126 133.532  1.00442.86           N  
ATOM   1847  CA  TRP   238     -35.355 227.819 132.997  1.00442.86           C  
ATOM   1848  C   TRP   238     -36.606 227.354 133.664  1.00442.86           C  
ATOM   1849  O   TRP   238     -36.568 226.879 134.800  1.00442.86           O  
ATOM   1850  CB  TRP   238     -34.206 226.887 133.405  1.00442.86           C  
ATOM   1851  CG  TRP   238     -34.138 225.511 132.800  1.00442.86           C  
ATOM   1852  CD1 TRP   238     -34.963 224.845 131.943  1.00442.86           C  
ATOM   1853  CD2 TRP   238     -33.033 224.640 133.070  1.00442.86           C  
ATOM   1854  CE2 TRP   238     -33.239 223.473 132.342  1.00442.86           C  
ATOM   1855  CE3 TRP   238     -31.933 224.811 133.861  1.00442.86           C  
ATOM   1856  NE1 TRP   238     -34.427 223.610 131.651  1.00442.86           N  
ATOM   1857  CZ2 TRP   238     -32.334 222.449 132.391  1.00442.86           C  
ATOM   1858  CZ3 TRP   238     -31.026 223.779 133.919  1.00442.86           C  
ATOM   1859  CH2 TRP   238     -31.225 222.621 133.195  1.00442.86           C  
ATOM   1860  N   PRO   239     -37.718 227.435 132.991  1.00 86.63           N  
ATOM   1861  CA  PRO   239     -38.921 227.064 133.666  1.00 86.63           C  
ATOM   1862  C   PRO   239     -38.935 225.611 133.954  1.00 86.63           C  
ATOM   1863  O   PRO   239     -38.495 224.822 133.117  1.00 86.63           O  
ATOM   1864  CB  PRO   239     -40.065 227.570 132.796  1.00 86.63           C  
ATOM   1865  CG  PRO   239     -39.455 228.803 132.102  1.00 86.63           C  
ATOM   1866  CD  PRO   239     -37.947 228.496 132.023  1.00 86.63           C  
ATOM   1867  N   ARG   240     -39.465 225.259 135.136  1.00136.71           N  
ATOM   1868  CA  ARG   240     -39.585 223.908 135.576  1.00136.71           C  
ATOM   1869  C   ARG   240     -38.243 223.322 135.900  1.00136.71           C  
ATOM   1870  O   ARG   240     -38.142 222.117 136.108  1.00136.71           O  
ATOM   1871  CB  ARG   240     -40.278 223.039 134.514  1.00136.71           C  
ATOM   1872  CG  ARG   240     -40.632 221.620 134.956  1.00136.71           C  
ATOM   1873  CD  ARG   240     -41.419 220.875 133.875  1.00136.71           C  
ATOM   1874  NE  ARG   240     -41.718 219.504 134.369  1.00136.71           N  
ATOM   1875  CZ  ARG   240     -42.443 218.654 133.584  1.00136.71           C  
ATOM   1876  NH1 ARG   240     -42.919 219.079 132.378  1.00136.71           N1+
ATOM   1877  NH2 ARG   240     -42.683 217.376 134.000  1.00136.71           N  
ATOM   1878  N   ASP   241     -37.182 224.147 136.011  1.00113.55           N  
ATOM   1879  CA  ASP   241     -35.898 223.596 136.340  1.00113.55           C  
ATOM   1880  C   ASP   241     -35.975 223.032 137.720  1.00113.55           C  
ATOM   1881  O   ASP   241     -35.397 221.985 138.001  1.00113.55           O  
ATOM   1882  CB  ASP   241     -34.751 224.619 136.342  1.00113.55           C  
ATOM   1883  CG  ASP   241     -33.452 223.821 136.378  1.00113.55           C  
ATOM   1884  OD1 ASP   241     -33.460 222.666 135.874  1.00113.55           O  
ATOM   1885  OD2 ASP   241     -32.442 224.347 136.917  1.00113.55           O1-
ATOM   1886  N   VAL   242     -36.698 223.720 138.624  1.00120.36           N  
ATOM   1887  CA  VAL   242     -36.828 223.290 139.989  1.00120.36           C  
ATOM   1888  C   VAL   242     -37.560 221.992 140.042  1.00120.36           C  
ATOM   1889  O   VAL   242     -37.360 221.208 140.967  1.00120.36           O  
ATOM   1890  CB  VAL   242     -37.558 224.240 140.890  1.00120.36           C  
ATOM   1891  CG1 VAL   242     -36.686 225.484 141.104  1.00120.36           C  
ATOM   1892  CG2 VAL   242     -38.943 224.526 140.283  1.00120.36           C  
ATOM   1893  N   SER   243     -38.456 221.735 139.076  0.50 85.53           N  
ATOM   1894  CA  SER   243     -39.191 220.505 139.102  0.50 85.53           C  
ATOM   1895  C   SER   243     -38.194 219.396 139.032  0.50 85.53           C  
ATOM   1896  O   SER   243     -38.445 218.295 139.517  0.50 85.53           O  
ATOM   1897  CB  SER   243     -40.147 220.350 137.912  0.50 85.53           C  
ATOM   1898  OG  SER   243     -40.831 219.111 138.011  0.50 85.53           O  
ATOM   1899  N   LEU   244     -37.017 219.676 138.441  1.00149.05           N  
ATOM   1900  CA  LEU   244     -35.963 218.708 138.345  1.00149.05           C  
ATOM   1901  C   LEU   244     -35.618 218.379 139.766  1.00149.05           C  
ATOM   1902  O   LEU   244     -35.986 219.107 140.677  1.00149.05           O  
ATOM   1903  CB  LEU   244     -34.746 219.267 137.562  1.00149.05           C  
ATOM   1904  CG  LEU   244     -33.509 218.361 137.353  1.00149.05           C  
ATOM   1905  CD1 LEU   244     -32.586 218.967 136.286  1.00149.05           C  
ATOM   1906  CD2 LEU   244     -32.704 218.143 138.647  1.00149.05           C  
ATOM   1907  N   PRO   245     -34.954 217.295 140.009  1.00119.64           N  
ATOM   1908  CA  PRO   245     -34.797 216.837 141.367  1.00119.64           C  
ATOM   1909  C   PRO   245     -34.098 217.604 142.477  1.00119.64           C  
ATOM   1910  O   PRO   245     -34.393 217.255 143.619  1.00119.64           O  
ATOM   1911  CB  PRO   245     -34.291 215.400 141.248  1.00119.64           C  
ATOM   1912  CG  PRO   245     -34.889 214.914 139.917  1.00119.64           C  
ATOM   1913  CD  PRO   245     -35.014 216.188 139.068  1.00119.64           C  
ATOM   1914  N   ARG   246     -33.191 218.598 142.280  1.00140.19           N  
ATOM   1915  CA  ARG   246     -32.576 219.065 143.509  1.00140.19           C  
ATOM   1916  C   ARG   246     -32.795 220.522 143.812  1.00140.19           C  
ATOM   1917  O   ARG   246     -32.341 221.406 143.087  1.00140.19           O  
ATOM   1918  CB  ARG   246     -31.054 218.858 143.554  1.00140.19           C  
ATOM   1919  CG  ARG   246     -30.627 217.393 143.633  1.00140.19           C  
ATOM   1920  CD  ARG   246     -29.111 217.221 143.736  1.00140.19           C  
ATOM   1921  NE  ARG   246     -28.686 217.826 145.030  1.00140.19           N  
ATOM   1922  CZ  ARG   246     -27.376 217.774 145.411  1.00140.19           C  
ATOM   1923  NH1 ARG   246     -26.455 217.171 144.602  1.00140.19           N1+
ATOM   1924  NH2 ARG   246     -26.990 218.319 146.600  1.00140.19           N  
ATOM   1925  N   GLY   247     -33.505 220.783 144.934  1.00 50.24           N  
ATOM   1926  CA  GLY   247     -33.759 222.078 145.510  1.00 50.24           C  
ATOM   1927  C   GLY   247     -32.510 222.608 146.151  1.00 50.24           C  
ATOM   1928  O   GLY   247     -32.271 223.815 146.191  1.00 50.24           O  
ATOM   1929  N   ALA   248     -31.690 221.685 146.684  1.00 61.47           N  
ATOM   1930  CA  ALA   248     -30.529 221.951 147.484  1.00 61.47           C  
ATOM   1931  C   ALA   248     -29.513 222.766 146.748  1.00 61.47           C  
ATOM   1932  O   ALA   248     -28.790 223.521 147.398  1.00 61.47           O  
ATOM   1933  CB  ALA   248     -29.830 220.667 147.962  1.00 61.47           C  
ATOM   1934  N   PHE   249     -29.418 222.625 145.404  1.00133.31           N  
ATOM   1935  CA  PHE   249     -28.388 223.257 144.609  1.00133.31           C  
ATOM   1936  C   PHE   249     -28.178 224.680 145.025  1.00133.31           C  
ATOM   1937  O   PHE   249     -29.110 225.457 145.219  1.00133.31           O  
ATOM   1938  CB  PHE   249     -28.647 223.356 143.081  1.00133.31           C  
ATOM   1939  CG  PHE   249     -28.644 222.033 142.384  1.00133.31           C  
ATOM   1940  CD1 PHE   249     -27.562 221.186 142.462  1.00133.31           C  
ATOM   1941  CD2 PHE   249     -29.705 221.671 141.582  1.00133.31           C  
ATOM   1942  CE1 PHE   249     -27.568 219.981 141.799  1.00133.31           C  
ATOM   1943  CE2 PHE   249     -29.718 220.467 140.913  1.00133.31           C  
ATOM   1944  CZ  PHE   249     -28.646 219.614 141.024  1.00133.31           C  
ATOM   1945  N   PRO   250     -26.927 225.008 145.189  1.00147.63           N  
ATOM   1946  CA  PRO   250     -26.545 226.335 145.578  1.00147.63           C  
ATOM   1947  C   PRO   250     -26.757 227.282 144.454  1.00147.63           C  
ATOM   1948  O   PRO   250     -26.522 226.922 143.302  1.00147.63           O  
ATOM   1949  CB  PRO   250     -25.093 226.240 146.055  1.00147.63           C  
ATOM   1950  CG  PRO   250     -24.619 224.852 145.583  1.00147.63           C  
ATOM   1951  CD  PRO   250     -25.912 224.025 145.515  1.00147.63           C  
ATOM   1952  N   PRO   251     -27.232 228.449 144.769  1.00107.87           N  
ATOM   1953  CA  PRO   251     -27.420 229.447 143.764  1.00107.87           C  
ATOM   1954  C   PRO   251     -26.128 230.124 143.473  1.00107.87           C  
ATOM   1955  O   PRO   251     -25.470 230.588 144.401  1.00107.87           O  
ATOM   1956  CB  PRO   251     -28.492 230.399 144.297  1.00107.87           C  
ATOM   1957  CG  PRO   251     -28.556 230.097 145.806  1.00107.87           C  
ATOM   1958  CD  PRO   251     -28.134 228.624 145.894  1.00107.87           C  
ATOM   1959  N   ARG   252     -25.749 230.240 142.197  1.00140.30           N  
ATOM   1960  CA  ARG   252     -24.565 230.993 141.920  1.00140.30           C  
ATOM   1961  C   ARG   252     -24.915 232.086 140.978  1.00140.30           C  
ATOM   1962  O   ARG   252     -25.689 231.895 140.042  1.00140.30           O  
ATOM   1963  CB  ARG   252     -23.384 230.196 141.351  1.00140.30           C  
ATOM   1964  CG  ARG   252     -22.333 229.968 142.433  1.00140.30           C  
ATOM   1965  CD  ARG   252     -21.427 231.198 142.543  1.00140.30           C  
ATOM   1966  NE  ARG   252     -20.753 231.205 143.869  1.00140.30           N  
ATOM   1967  CZ  ARG   252     -20.176 232.367 144.297  1.00140.30           C  
ATOM   1968  NH1 ARG   252     -20.192 233.467 143.491  1.00140.30           N1+
ATOM   1969  NH2 ARG   252     -19.593 232.436 145.530  1.00140.30           N  
ATOM   1970  N   GLY   253     -24.352 233.285 141.220  1.00 30.83           N  
ATOM   1971  CA  GLY   253     -24.648 234.392 140.362  1.00 30.83           C  
ATOM   1972  C   GLY   253     -23.980 234.139 139.052  1.00 30.83           C  
ATOM   1973  O   GLY   253     -23.023 233.372 138.948  1.00 30.83           O  
ATOM   1974  N   PRO   254     -24.516 234.743 138.028  1.00 89.68           N  
ATOM   1975  CA  PRO   254     -23.906 234.617 136.735  1.00 89.68           C  
ATOM   1976  C   PRO   254     -22.724 235.537 136.649  1.00 89.68           C  
ATOM   1977  O   PRO   254     -22.836 236.699 137.030  1.00 89.68           O  
ATOM   1978  CB  PRO   254     -25.000 234.901 135.703  1.00 89.68           C  
ATOM   1979  CG  PRO   254     -26.144 235.530 136.520  1.00 89.68           C  
ATOM   1980  CD  PRO   254     -25.949 234.953 137.932  1.00 89.68           C  
ATOM   1981  N   ARG   255     -21.590 235.053 136.114  1.00202.73           N  
ATOM   1982  CA  ARG   255     -20.404 235.848 135.966  1.00202.73           C  
ATOM   1983  C   ARG   255     -20.512 236.548 134.653  1.00202.73           C  
ATOM   1984  O   ARG   255     -21.427 236.289 133.871  1.00202.73           O  
ATOM   1985  CB  ARG   255     -19.110 235.020 135.886  1.00202.73           C  
ATOM   1986  CG  ARG   255     -18.741 234.271 137.168  1.00202.73           C  
ATOM   1987  CD  ARG   255     -17.454 233.457 137.023  1.00202.73           C  
ATOM   1988  NE  ARG   255     -16.354 234.411 136.703  1.00202.73           N  
ATOM   1989  CZ  ARG   255     -15.664 235.018 137.712  1.00202.73           C  
ATOM   1990  NH1 ARG   255     -15.965 234.725 139.010  1.00202.73           N1+
ATOM   1991  NH2 ARG   255     -14.674 235.913 137.425  1.00202.73           N  
ATOM   1992  N   PRO   256     -19.602 237.449 134.399  1.00149.13           N  
ATOM   1993  CA  PRO   256     -19.582 238.110 133.131  1.00149.13           C  
ATOM   1994  C   PRO   256     -19.345 237.053 132.101  1.00149.13           C  
ATOM   1995  O   PRO   256     -18.456 236.223 132.285  1.00149.13           O  
ATOM   1996  CB  PRO   256     -18.493 239.176 133.242  1.00149.13           C  
ATOM   1997  CG  PRO   256     -18.464 239.505 134.749  1.00149.13           C  
ATOM   1998  CD  PRO   256     -18.937 238.213 135.440  1.00149.13           C  
ATOM   1999  N   VAL   257     -20.114 237.088 131.002  1.00 59.93           N  
ATOM   2000  CA  VAL   257     -20.077 236.099 129.962  1.00 59.93           C  
ATOM   2001  C   VAL   257     -18.723 236.082 129.320  1.00 59.93           C  
ATOM   2002  O   VAL   257     -18.237 235.025 128.919  1.00 59.93           O  
ATOM   2003  CB  VAL   257     -21.048 236.410 128.867  1.00 59.93           C  
ATOM   2004  CG1 VAL   257     -20.790 235.433 127.710  1.00 59.93           C  
ATOM   2005  CG2 VAL   257     -22.474 236.372 129.439  1.00 59.93           C  
ATOM   2006  N   GLN   258     -18.073 237.254 129.207  1.00 78.33           N  
ATOM   2007  CA  GLN   258     -16.810 237.335 128.524  1.00 78.33           C  
ATOM   2008  C   GLN   258     -15.821 236.425 129.183  1.00 78.33           C  
ATOM   2009  O   GLN   258     -14.940 235.878 128.523  1.00 78.33           O  
ATOM   2010  CB  GLN   258     -16.134 238.720 128.550  1.00 78.33           C  
ATOM   2011  CG  GLN   258     -16.700 239.767 127.592  1.00 78.33           C  
ATOM   2012  CD  GLN   258     -15.655 240.875 127.504  1.00 78.33           C  
ATOM   2013  NE2 GLN   258     -15.171 241.157 126.264  1.00 78.33           N  
ATOM   2014  OE1 GLN   258     -15.261 241.460 128.512  1.00 78.33           O  
ATOM   2015  N   SER   259     -15.921 236.271 130.513  1.00 93.02           N  
ATOM   2016  CA  SER   259     -14.978 235.497 131.269  1.00 93.02           C  
ATOM   2017  C   SER   259     -15.076 234.028 130.967  1.00 93.02           C  
ATOM   2018  O   SER   259     -14.148 233.283 131.281  1.00 93.02           O  
ATOM   2019  CB  SER   259     -15.153 235.666 132.787  1.00 93.02           C  
ATOM   2020  OG  SER   259     -14.854 237.003 133.162  1.00 93.02           O  
ATOM   2021  N   VAL   260     -16.186 233.557 130.364  1.00 86.30           N  
ATOM   2022  CA  VAL   260     -16.349 232.140 130.150  1.00 86.30           C  
ATOM   2023  C   VAL   260     -15.193 231.653 129.334  1.00 86.30           C  
ATOM   2024  O   VAL   260     -14.440 230.775 129.756  1.00 86.30           O  
ATOM   2025  CB  VAL   260     -17.572 231.838 129.329  1.00 86.30           C  
ATOM   2026  CG1 VAL   260     -17.682 230.311 129.137  1.00 86.30           C  
ATOM   2027  CG2 VAL   260     -18.792 232.531 129.958  1.00 86.30           C  
ATOM   2028  N   VAL   261     -15.046 232.219 128.122  1.00366.60           N  
ATOM   2029  CA  VAL   261     -13.930 231.983 127.257  1.00366.60           C  
ATOM   2030  C   VAL   261     -13.460 233.348 126.861  1.00366.60           C  
ATOM   2031  O   VAL   261     -13.994 233.983 125.956  1.00366.60           O  
ATOM   2032  CB  VAL   261     -14.272 231.194 126.017  1.00366.60           C  
ATOM   2033  CG1 VAL   261     -14.485 229.727 126.410  1.00366.60           C  
ATOM   2034  CG2 VAL   261     -15.533 231.793 125.372  1.00366.60           C  
ATOM   2035  N   PRO   262     -12.447 233.818 127.514  1.00207.94           N  
ATOM   2036  CA  PRO   262     -12.018 235.160 127.248  1.00207.94           C  
ATOM   2037  C   PRO   262     -11.437 235.377 125.893  1.00207.94           C  
ATOM   2038  O   PRO   262     -11.394 236.518 125.444  1.00207.94           O  
ATOM   2039  CB  PRO   262     -11.059 235.514 128.380  1.00207.94           C  
ATOM   2040  CG  PRO   262     -11.559 234.661 129.560  1.00207.94           C  
ATOM   2041  CD  PRO   262     -12.199 233.432 128.894  1.00207.94           C  
ATOM   2042  N   GLU   263     -10.971 234.304 125.244  1.00148.30           N  
ATOM   2043  CA  GLU   263     -10.275 234.355 123.997  1.00148.30           C  
ATOM   2044  C   GLU   263     -11.162 234.739 122.862  1.00148.30           C  
ATOM   2045  O   GLU   263     -10.677 235.246 121.853  1.00148.30           O  
ATOM   2046  CB  GLU   263      -9.622 233.011 123.635  1.00148.30           C  
ATOM   2047  CG  GLU   263      -8.467 232.633 124.564  1.00148.30           C  
ATOM   2048  CD  GLU   263      -9.045 232.361 125.946  1.00148.30           C  
ATOM   2049  OE1 GLU   263     -10.029 231.578 126.034  1.00148.30           O  
ATOM   2050  OE2 GLU   263      -8.517 232.941 126.931  1.00148.30           O1-
ATOM   2051  N   MET   264     -12.469 234.454 122.972  1.00197.51           N  
ATOM   2052  CA  MET   264     -13.361 234.646 121.867  1.00197.51           C  
ATOM   2053  C   MET   264     -13.801 236.072 121.700  1.00197.51           C  
ATOM   2054  O   MET   264     -13.873 236.849 122.653  1.00197.51           O  
ATOM   2055  CB  MET   264     -14.579 233.721 121.976  1.00197.51           C  
ATOM   2056  CG  MET   264     -15.503 233.736 120.769  1.00197.51           C  
ATOM   2057  SD  MET   264     -16.598 232.292 120.722  1.00197.51           S  
ATOM   2058  CE  MET   264     -17.345 232.606 122.347  1.00197.51           C  
ATOM   2059  N   GLU   265     -14.115 236.412 120.429  1.00 77.98           N  
ATOM   2060  CA  GLU   265     -14.545 237.704 119.969  1.00 77.98           C  
ATOM   2061  C   GLU   265     -15.921 237.935 120.484  1.00 77.98           C  
ATOM   2062  O   GLU   265     -16.556 237.026 121.016  1.00 77.98           O  
ATOM   2063  CB  GLU   265     -14.640 237.817 118.437  1.00 77.98           C  
ATOM   2064  CG  GLU   265     -13.297 237.722 117.717  1.00 77.98           C  
ATOM   2065  CD  GLU   265     -13.553 237.845 116.222  1.00 77.98           C  
ATOM   2066  OE1 GLU   265     -14.749 237.862 115.823  1.00 77.98           O  
ATOM   2067  OE2 GLU   265     -12.555 237.917 115.457  1.00 77.98           O1-
ATOM   2068  N   GLU   266     -16.404 239.184 120.359  1.00133.93           N  
ATOM   2069  CA  GLU   266     -17.687 239.506 120.898  1.00133.93           C  
ATOM   2070  C   GLU   266     -18.755 238.722 120.202  1.00133.93           C  
ATOM   2071  O   GLU   266     -19.662 238.197 120.843  1.00133.93           O  
ATOM   2072  CB  GLU   266     -18.040 240.995 120.804  1.00133.93           C  
ATOM   2073  CG  GLU   266     -19.186 241.344 121.749  1.00133.93           C  
ATOM   2074  CD  GLU   266     -18.700 240.986 123.148  1.00133.93           C  
ATOM   2075  OE1 GLU   266     -17.458 240.961 123.354  1.00133.93           O  
ATOM   2076  OE2 GLU   266     -19.565 240.722 124.027  1.00133.93           O1-
ATOM   2077  N   SER   267     -18.675 238.602 118.867  1.00 88.82           N  
ATOM   2078  CA  SER   267     -19.708 237.894 118.171  1.00 88.82           C  
ATOM   2079  C   SER   267     -19.683 236.460 118.605  1.00 88.82           C  
ATOM   2080  O   SER   267     -20.728 235.829 118.756  1.00 88.82           O  
ATOM   2081  CB  SER   267     -19.524 237.929 116.644  1.00 88.82           C  
ATOM   2082  OG  SER   267     -18.326 237.261 116.276  1.00 88.82           O  
ATOM   2083  N   GLY   268     -18.477 235.913 118.835  1.00 55.40           N  
ATOM   2084  CA  GLY   268     -18.319 234.528 119.183  1.00 55.40           C  
ATOM   2085  C   GLY   268     -18.971 234.223 120.491  1.00 55.40           C  
ATOM   2086  O   GLY   268     -19.605 233.182 120.657  1.00 55.40           O  
ATOM   2087  N   ALA   269     -18.813 235.122 121.471  1.00 79.60           N  
ATOM   2088  CA  ALA   269     -19.322 234.887 122.786  1.00 79.60           C  
ATOM   2089  C   ALA   269     -20.808 234.787 122.711  1.00 79.60           C  
ATOM   2090  O   ALA   269     -21.421 234.021 123.451  1.00 79.60           O  
ATOM   2091  CB  ALA   269     -18.973 236.017 123.770  1.00 79.60           C  
ATOM   2092  N   GLN   270     -21.426 235.577 121.816  1.00106.75           N  
ATOM   2093  CA  GLN   270     -22.854 235.616 121.729  1.00106.75           C  
ATOM   2094  C   GLN   270     -23.360 234.250 121.382  1.00106.75           C  
ATOM   2095  O   GLN   270     -24.286 233.742 122.011  1.00106.75           O  
ATOM   2096  CB  GLN   270     -23.331 236.565 120.622  1.00106.75           C  
ATOM   2097  CG  GLN   270     -22.765 237.977 120.771  1.00106.75           C  
ATOM   2098  CD  GLN   270     -23.208 238.516 122.121  1.00106.75           C  
ATOM   2099  NE2 GLN   270     -22.618 239.670 122.530  1.00106.75           N  
ATOM   2100  OE1 GLN   270     -24.052 237.928 122.796  1.00106.75           O  
ATOM   2101  N   LEU   271     -22.740 233.611 120.378  1.00 76.95           N  
ATOM   2102  CA  LEU   271     -23.165 232.323 119.915  1.00 76.95           C  
ATOM   2103  C   LEU   271     -22.964 231.292 120.987  1.00 76.95           C  
ATOM   2104  O   LEU   271     -23.821 230.438 121.211  1.00 76.95           O  
ATOM   2105  CB  LEU   271     -22.368 231.882 118.675  1.00 76.95           C  
ATOM   2106  CG  LEU   271     -22.770 230.508 118.118  1.00 76.95           C  
ATOM   2107  CD1 LEU   271     -24.223 230.510 117.620  1.00 76.95           C  
ATOM   2108  CD2 LEU   271     -21.775 230.038 117.044  1.00 76.95           C  
ATOM   2109  N   LEU   272     -21.827 231.359 121.702  1.00159.25           N  
ATOM   2110  CA  LEU   272     -21.465 230.362 122.676  1.00159.25           C  
ATOM   2111  C   LEU   272     -22.496 230.322 123.764  1.00159.25           C  
ATOM   2112  O   LEU   272     -22.905 229.247 124.199  1.00159.25           O  
ATOM   2113  CB  LEU   272     -20.099 230.676 123.326  1.00159.25           C  
ATOM   2114  CG  LEU   272     -19.484 229.577 124.225  1.00159.25           C  
ATOM   2115  CD1 LEU   272     -20.340 229.260 125.454  1.00159.25           C  
ATOM   2116  CD2 LEU   272     -19.127 228.324 123.418  1.00159.25           C  
ATOM   2117  N   LEU   273     -22.952 231.494 124.237  1.00 71.62           N  
ATOM   2118  CA  LEU   273     -23.887 231.526 125.326  1.00 71.62           C  
ATOM   2119  C   LEU   273     -25.148 230.863 124.887  1.00 71.62           C  
ATOM   2120  O   LEU   273     -25.753 230.106 125.643  1.00 71.62           O  
ATOM   2121  CB  LEU   273     -24.270 232.953 125.749  1.00 71.62           C  
ATOM   2122  CG  LEU   273     -23.104 233.761 126.338  1.00 71.62           C  
ATOM   2123  CD1 LEU   273     -23.570 235.159 126.773  1.00 71.62           C  
ATOM   2124  CD2 LEU   273     -22.399 232.978 127.457  1.00 71.62           C  
ATOM   2125  N   GLU   274     -25.561 231.124 123.635  1.00 65.88           N  
ATOM   2126  CA  GLU   274     -26.792 230.607 123.112  1.00 65.88           C  
ATOM   2127  C   GLU   274     -26.726 229.112 123.112  1.00 65.88           C  
ATOM   2128  O   GLU   274     -27.724 228.437 123.366  1.00 65.88           O  
ATOM   2129  CB  GLU   274     -27.056 231.083 121.674  1.00 65.88           C  
ATOM   2130  CG  GLU   274     -27.321 232.587 121.585  1.00 65.88           C  
ATOM   2131  CD  GLU   274     -27.461 232.958 120.118  1.00 65.88           C  
ATOM   2132  OE1 GLU   274     -27.146 232.092 119.259  1.00 65.88           O  
ATOM   2133  OE2 GLU   274     -27.880 234.113 119.834  1.00 65.88           O1-
ATOM   2134  N   MET   275     -25.550 228.550 122.784  1.00105.15           N  
ATOM   2135  CA  MET   275     -25.379 227.124 122.792  1.00105.15           C  
ATOM   2136  C   MET   275     -25.468 226.611 124.201  1.00105.15           C  
ATOM   2137  O   MET   275     -25.994 225.528 124.452  1.00105.15           O  
ATOM   2138  CB  MET   275     -24.016 226.687 122.236  1.00105.15           C  
ATOM   2139  CG  MET   275     -23.875 226.892 120.727  1.00105.15           C  
ATOM   2140  SD  MET   275     -22.262 226.386 120.058  1.00105.15           S  
ATOM   2141  CE  MET   275     -22.792 226.406 118.322  1.00105.15           C  
ATOM   2142  N   LEU   276     -24.884 227.373 125.141  1.00148.28           N  
ATOM   2143  CA  LEU   276     -24.807 227.092 126.549  1.00148.28           C  
ATOM   2144  C   LEU   276     -26.084 227.353 127.284  1.00148.28           C  
ATOM   2145  O   LEU   276     -26.153 227.110 128.487  1.00148.28           O  
ATOM   2146  CB  LEU   276     -23.647 227.780 127.279  1.00148.28           C  
ATOM   2147  CG  LEU   276     -22.292 227.152 126.905  1.00148.28           C  
ATOM   2148  CD1 LEU   276     -21.161 227.675 127.804  1.00148.28           C  
ATOM   2149  CD2 LEU   276     -22.382 225.614 126.883  1.00148.28           C  
ATOM   2150  N   THR   277     -27.081 227.972 126.632  1.00106.01           N  
ATOM   2151  CA  THR   277     -28.299 228.309 127.311  1.00106.01           C  
ATOM   2152  C   THR   277     -28.853 227.098 128.005  1.00106.01           C  
ATOM   2153  O   THR   277     -29.104 226.064 127.388  1.00106.01           O  
ATOM   2154  CB  THR   277     -29.346 228.833 126.372  1.00106.01           C  
ATOM   2155  CG2 THR   277     -30.585 229.247 127.184  1.00106.01           C  
ATOM   2156  OG1 THR   277     -28.839 229.955 125.665  1.00106.01           O  
ATOM   2157  N   PHE   278     -29.110 227.226 129.324  1.00266.80           N  
ATOM   2158  CA  PHE   278     -29.565 226.111 130.107  1.00266.80           C  
ATOM   2159  C   PHE   278     -30.844 225.551 129.567  1.00266.80           C  
ATOM   2160  O   PHE   278     -31.005 224.334 129.507  1.00266.80           O  
ATOM   2161  CB  PHE   278     -29.922 226.417 131.574  1.00266.80           C  
ATOM   2162  CG  PHE   278     -28.766 226.236 132.492  1.00266.80           C  
ATOM   2163  CD1 PHE   278     -28.360 224.962 132.806  1.00266.80           C  
ATOM   2164  CD2 PHE   278     -28.098 227.299 133.046  1.00266.80           C  
ATOM   2165  CE1 PHE   278     -27.305 224.739 133.656  1.00266.80           C  
ATOM   2166  CE2 PHE   278     -27.045 227.075 133.900  1.00266.80           C  
ATOM   2167  CZ  PHE   278     -26.640 225.803 134.212  1.00266.80           C  
ATOM   2168  N   ASN   279     -31.804 226.416 129.192  1.00175.17           N  
ATOM   2169  CA  ASN   279     -33.086 225.934 128.755  1.00175.17           C  
ATOM   2170  C   ASN   279     -32.972 225.398 127.353  1.00175.17           C  
ATOM   2171  O   ASN   279     -32.516 226.092 126.448  1.00175.17           O  
ATOM   2172  CB  ASN   279     -34.154 227.047 128.777  1.00175.17           C  
ATOM   2173  CG  ASN   279     -35.496 226.476 128.344  1.00175.17           C  
ATOM   2174  ND2 ASN   279     -36.079 227.070 127.269  1.00175.17           N  
ATOM   2175  OD1 ASN   279     -36.018 225.532 128.935  1.00175.17           O  
ATOM   2176  N   PRO   280     -33.359 224.158 127.156  1.00155.10           N  
ATOM   2177  CA  PRO   280     -33.293 223.518 125.866  1.00155.10           C  
ATOM   2178  C   PRO   280     -34.213 224.084 124.822  1.00155.10           C  
ATOM   2179  O   PRO   280     -33.842 224.059 123.650  1.00155.10           O  
ATOM   2180  CB  PRO   280     -33.501 222.022 126.122  1.00155.10           C  
ATOM   2181  CG  PRO   280     -34.023 221.941 127.570  1.00155.10           C  
ATOM   2182  CD  PRO   280     -33.442 223.195 128.240  1.00155.10           C  
ATOM   2183  N   HIS   281     -35.409 224.581 125.198  0.75 77.01           N  
ATOM   2184  CA  HIS   281     -36.326 225.095 124.214  0.75 77.01           C  
ATOM   2185  C   HIS   281     -35.745 226.331 123.602  0.75 77.01           C  
ATOM   2186  O   HIS   281     -35.897 226.576 122.406  0.75 77.01           O  
ATOM   2187  CB  HIS   281     -37.704 225.470 124.787  0.75 77.01           C  
ATOM   2188  CG  HIS   281     -38.509 224.281 125.220  0.75 77.01           C  
ATOM   2189  CD2 HIS   281     -38.918 223.897 126.460  1.00 77.01           C  
ATOM   2190  ND1 HIS   281     -39.009 223.337 124.350  1.00 77.01           N  
ATOM   2191  CE1 HIS   281     -39.691 222.436 125.102  1.00 77.01           C  
ATOM   2192  NE2 HIS   281     -39.664 222.733 126.388  1.00 77.01           N  
ATOM   2193  N   LYS   282     -35.133 227.171 124.454  1.00148.83           N  
ATOM   2194  CA  LYS   282     -34.494 228.416 124.121  1.00148.83           C  
ATOM   2195  C   LYS   282     -33.163 228.197 123.467  1.00148.83           C  
ATOM   2196  O   LYS   282     -32.688 229.059 122.734  1.00148.83           O  
ATOM   2197  CB  LYS   282     -34.219 229.288 125.356  1.00148.83           C  
ATOM   2198  CG  LYS   282     -35.476 229.641 126.152  1.00148.83           C  
ATOM   2199  CD  LYS   282     -36.524 230.414 125.352  1.00148.83           C  
ATOM   2200  CE  LYS   282     -37.832 230.619 126.115  1.00148.83           C  
ATOM   2201  NZ  LYS   282     -38.763 231.434 125.306  1.00148.83           N1+
ATOM   2202  N   ARG   283     -32.494 227.066 123.761  1.00165.66           N  
ATOM   2203  CA  ARG   283     -31.151 226.842 123.302  1.00165.66           C  
ATOM   2204  C   ARG   283     -31.115 226.861 121.807  1.00165.66           C  
ATOM   2205  O   ARG   283     -32.002 226.335 121.137  1.00165.66           O  
ATOM   2206  CB  ARG   283     -30.586 225.516 123.845  1.00165.66           C  
ATOM   2207  CG  ARG   283     -29.070 225.369 123.746  1.00165.66           C  
ATOM   2208  CD  ARG   283     -28.497 224.492 124.864  1.00165.66           C  
ATOM   2209  NE  ARG   283     -29.028 223.109 124.714  1.00165.66           N  
ATOM   2210  CZ  ARG   283     -29.161 222.313 125.816  1.00165.66           C  
ATOM   2211  NH1 ARG   283     -28.897 222.813 127.058  1.00165.66           N1+
ATOM   2212  NH2 ARG   283     -29.563 221.016 125.676  1.00165.66           N  
ATOM   2213  N   ILE   284     -30.051 227.483 121.258  1.00 84.62           N  
ATOM   2214  CA  ILE   284     -29.885 227.695 119.849  1.00 84.62           C  
ATOM   2215  C   ILE   284     -29.796 226.387 119.133  1.00 84.62           C  
ATOM   2216  O   ILE   284     -29.217 225.420 119.625  1.00 84.62           O  
ATOM   2217  CB  ILE   284     -28.639 228.458 119.506  1.00 84.62           C  
ATOM   2218  CG1 ILE   284     -28.658 228.899 118.034  1.00 84.62           C  
ATOM   2219  CG2 ILE   284     -27.429 227.582 119.872  1.00 84.62           C  
ATOM   2220  CD1 ILE   284     -27.539 229.877 117.681  1.00 84.62           C  
ATOM   2221  N   SER   285     -30.426 226.329 117.943  1.00 96.10           N  
ATOM   2222  CA  SER   285     -30.403 225.156 117.122  1.00 96.10           C  
ATOM   2223  C   SER   285     -29.207 225.243 116.228  1.00 96.10           C  
ATOM   2224  O   SER   285     -28.558 226.282 116.124  1.00 96.10           O  
ATOM   2225  CB  SER   285     -31.636 225.027 116.210  1.00 96.10           C  
ATOM   2226  OG  SER   285     -32.817 224.909 116.988  1.00 96.10           O  
ATOM   2227  N   ALA   286     -28.873 224.120 115.569  1.00 63.01           N  
ATOM   2228  CA  ALA   286     -27.759 224.084 114.670  1.00 63.01           C  
ATOM   2229  C   ALA   286     -28.042 224.975 113.499  1.00 63.01           C  
ATOM   2230  O   ALA   286     -27.132 225.608 112.968  1.00 63.01           O  
ATOM   2231  CB  ALA   286     -27.445 222.668 114.162  1.00 63.01           C  
ATOM   2232  N   PHE   287     -29.304 225.008 113.026  1.00 73.52           N  
ATOM   2233  CA  PHE   287     -29.633 225.794 111.866  1.00 73.52           C  
ATOM   2234  C   PHE   287     -29.564 227.250 112.192  1.00 73.52           C  
ATOM   2235  O   PHE   287     -28.998 228.044 111.444  1.00 73.52           O  
ATOM   2236  CB  PHE   287     -31.036 225.486 111.315  1.00 73.52           C  
ATOM   2237  CG  PHE   287     -31.146 226.160 109.991  1.00 73.52           C  
ATOM   2238  CD1 PHE   287     -30.552 225.605 108.880  1.00 73.52           C  
ATOM   2239  CD2 PHE   287     -31.846 227.336 109.852  1.00 73.52           C  
ATOM   2240  CE1 PHE   287     -30.647 226.218 107.654  1.00 73.52           C  
ATOM   2241  CE2 PHE   287     -31.945 227.953 108.627  1.00 73.52           C  
ATOM   2242  CZ  PHE   287     -31.344 227.395 107.525  1.00 73.52           C  
ATOM   2243  N   ARG   288     -30.135 227.629 113.345  1.00 83.11           N  
ATOM   2244  CA  ARG   288     -30.205 229.001 113.753  1.00 83.11           C  
ATOM   2245  C   ARG   288     -28.813 229.503 113.961  1.00 83.11           C  
ATOM   2246  O   ARG   288     -28.505 230.651 113.648  1.00 83.11           O  
ATOM   2247  CB  ARG   288     -30.990 229.155 115.065  1.00 83.11           C  
ATOM   2248  CG  ARG   288     -32.414 228.617 114.925  1.00 83.11           C  
ATOM   2249  CD  ARG   288     -33.226 228.603 116.218  1.00 83.11           C  
ATOM   2250  NE  ARG   288     -34.565 228.047 115.872  1.00 83.11           N  
ATOM   2251  CZ  ARG   288     -35.382 227.555 116.847  1.00 83.11           C  
ATOM   2252  NH1 ARG   288     -34.989 227.595 118.154  1.00 83.11           N1+
ATOM   2253  NH2 ARG   288     -36.592 227.020 116.513  1.00 83.11           N  
ATOM   2254  N   ALA   289     -27.935 228.641 114.502  1.00 54.30           N  
ATOM   2255  CA  ALA   289     -26.575 228.997 114.792  1.00 54.30           C  
ATOM   2256  C   ALA   289     -25.867 229.328 113.520  1.00 54.30           C  
ATOM   2257  O   ALA   289     -25.061 230.253 113.457  1.00 54.30           O  
ATOM   2258  CB  ALA   289     -25.795 227.854 115.464  1.00 54.30           C  
ATOM   2259  N   LEU   290     -26.178 228.579 112.455  1.00160.51           N  
ATOM   2260  CA  LEU   290     -25.517 228.708 111.194  1.00160.51           C  
ATOM   2261  C   LEU   290     -25.736 230.113 110.697  1.00160.51           C  
ATOM   2262  O   LEU   290     -24.876 230.685 110.032  1.00160.51           O  
ATOM   2263  CB  LEU   290     -26.080 227.678 110.197  1.00160.51           C  
ATOM   2264  CG  LEU   290     -25.265 227.492 108.910  1.00160.51           C  
ATOM   2265  CD1 LEU   290     -25.321 228.737 108.023  1.00160.51           C  
ATOM   2266  CD2 LEU   290     -23.832 227.030 109.219  1.00160.51           C  
ATOM   2267  N   GLN   291     -26.910 230.700 111.001  1.00132.29           N  
ATOM   2268  CA  GLN   291     -27.283 232.038 110.609  1.00132.29           C  
ATOM   2269  C   GLN   291     -26.467 233.105 111.296  1.00132.29           C  
ATOM   2270  O   GLN   291     -26.289 234.190 110.746  1.00132.29           O  
ATOM   2271  CB  GLN   291     -28.762 232.383 110.864  1.00132.29           C  
ATOM   2272  CG  GLN   291     -29.734 231.823 109.824  1.00132.29           C  
ATOM   2273  CD  GLN   291     -29.819 230.320 109.988  1.00132.29           C  
ATOM   2274  NE2 GLN   291     -30.827 229.855 110.774  1.00132.29           N  
ATOM   2275  OE1 GLN   291     -29.010 229.582 109.428  1.00132.29           O  
ATOM   2276  N   HIS   292     -25.969 232.840 112.518  1.00 85.50           N  
ATOM   2277  CA  HIS   292     -25.321 233.796 113.385  1.00 85.50           C  
ATOM   2278  C   HIS   292     -24.283 234.620 112.666  1.00 85.50           C  
ATOM   2279  O   HIS   292     -23.666 234.188 111.696  1.00 85.50           O  
ATOM   2280  CB  HIS   292     -24.665 233.108 114.596  1.00 85.50           C  
ATOM   2281  CG  HIS   292     -24.278 234.043 115.698  1.00 85.50           C  
ATOM   2282  CD2 HIS   292     -25.005 234.472 116.765  1.00 85.50           C  
ATOM   2283  ND1 HIS   292     -23.046 234.647 115.814  1.00 85.50           N  
ATOM   2284  CE1 HIS   292     -23.088 235.404 116.940  1.00 85.50           C  
ATOM   2285  NE2 HIS   292     -24.257 235.331 117.551  1.00 85.50           N  
ATOM   2286  N   SER   293     -24.085 235.866 113.158  1.00 88.29           N  
ATOM   2287  CA  SER   293     -23.218 236.874 112.598  1.00 88.29           C  
ATOM   2288  C   SER   293     -21.786 236.438 112.634  1.00 88.29           C  
ATOM   2289  O   SER   293     -20.980 236.866 111.809  1.00 88.29           O  
ATOM   2290  CB  SER   293     -23.307 238.207 113.359  1.00 88.29           C  
ATOM   2291  OG  SER   293     -22.440 239.164 112.769  1.00 88.29           O  
ATOM   2292  N   TYR   294     -21.433 235.549 113.576  1.00 96.97           N  
ATOM   2293  CA  TYR   294     -20.084 235.081 113.743  1.00 96.97           C  
ATOM   2294  C   TYR   294     -19.691 234.440 112.439  1.00 96.97           C  
ATOM   2295  O   TYR   294     -18.525 234.445 112.048  1.00 96.97           O  
ATOM   2296  CB  TYR   294     -20.005 234.050 114.888  1.00 96.97           C  
ATOM   2297  CG  TYR   294     -18.603 233.607 115.146  1.00 96.97           C  
ATOM   2298  CD1 TYR   294     -17.671 234.479 115.661  1.00 96.97           C  
ATOM   2299  CD2 TYR   294     -18.232 232.300 114.919  1.00 96.97           C  
ATOM   2300  CE1 TYR   294     -16.384 234.066 115.915  1.00 96.97           C  
ATOM   2301  CE2 TYR   294     -16.947 231.879 115.172  1.00 96.97           C  
ATOM   2302  CZ  TYR   294     -16.020 232.764 115.668  1.00 96.97           C  
ATOM   2303  OH  TYR   294     -14.700 232.337 115.930  1.00 96.97           O  
ATOM   2304  N   LEU   295     -20.683 233.834 111.764  1.00292.71           N  
ATOM   2305  CA  LEU   295     -20.611 233.143 110.499  1.00292.71           C  
ATOM   2306  C   LEU   295     -20.311 234.072 109.340  1.00292.71           C  
ATOM   2307  O   LEU   295     -19.716 233.643 108.349  1.00292.71           O  
ATOM   2308  CB  LEU   295     -21.955 232.481 110.139  1.00292.71           C  
ATOM   2309  CG  LEU   295     -22.434 231.365 111.092  1.00292.71           C  
ATOM   2310  CD1 LEU   295     -21.574 230.106 110.958  1.00292.71           C  
ATOM   2311  CD2 LEU   295     -22.528 231.844 112.548  1.00292.71           C  
ATOM   2312  OXT LEU   295     -20.699 235.367 109.424  1.00134.05           O1-  
TER    2313      LEU   295 
END
